# Supplementary material for: Bis(1,3-dibutylthiourea)dicyanido­mercury(II)
Source: Acta Crystallogr Sect E Struct Rep Online. 2009 Sep 9;65(Pt 10):m1191–2. doi: 10.1107/S1600536809035594 (PMC2970451; doi:10.1107/S1600536809035594)
Supplement: Supplementary file 2 [file e-65-m1191-Isup2.hkl]

#
# h,k,l, Fc-squared, Fo-squared, sigma(Fo-squared) and status flag
#
data_I
_shelx_title '    HGCN in C2/c'
_shelx_refln_list_code          4
_shelx_F_calc_maximum      372.79
_exptl_crystal_F_000      1256.00
_reflns_d_resolution_high  0.7495
 
loop_
 _symmetry_equiv_pos_as_xyz
 'x, y, z'
 '-x, y, -z+1/2'
 'x+1/2, y+1/2, z'
 '-x+1/2, y+1/2, -z+1/2'
 '-x, -y, -z'
 'x, -y, z-1/2'
 '-x+1/2, -y+1/2, -z'
 'x+1/2, -y+1/2, z-1/2'
 
_cell_length_a    17.4692
_cell_length_b     9.5928
_cell_length_c    17.4699
_cell_angle_alpha  90.000
_cell_angle_beta  111.540
_cell_angle_gamma  90.000
 
_shelx_F_squared_multiplier     1.000
 
loop_
 _refln_index_h
 _refln_index_k
 _refln_index_l
 _refln_F_squared_calc
 _refln_F_squared_meas
 _refln_F_squared_sigma
 _refln_observed_status
   2   0   0    60445.11    54878.69    873.57 o
   4   0   0    20638.28    20448.13    245.04 o
   6   0   0    29218.95    30386.30    673.09 o
   8   0   0    59914.77    61346.82   1424.73 o
  10   0   0    38848.28    37981.75    970.05 o
  12   0   0    41762.14    41033.65    721.46 o
  14   0   0    23540.13    23640.54    468.73 o
  16   0   0     3430.52     3444.05    197.92 o
  18   0   0     5946.52     5946.91    401.75 o
  20   0   0     2924.04     3258.72    234.43 o
   1   1   0      559.01      661.13     37.62 o
   3   1   0     6372.05     6403.49     63.50 o
   5   1   0    40315.51    41071.94    352.14 o
   7   1   0     9183.11     9254.67    120.01 o
   9   1   0     1617.33     1434.91     49.30 o
  11   1   0      318.31      401.63     47.24 o
  13   1   0      622.38      755.87     73.50 o
  15   1   0     1573.17     1634.81     86.61 o
  17   1   0     1454.09     1398.42    111.29 o
  19   1   0      499.86      485.76    101.89 o
  21   1   0      195.87      134.38     88.42 o
   0   2   0     2107.56     2366.38     62.73 o
   4   2   0    77032.09    75351.18    602.23 o
   6   2   0    53723.07    53288.03    536.29 o
   8   2   0    21300.14    20541.39    241.11 o
  10   2   0    22997.21    22645.91    280.60 o
  12   2   0    13807.01    13424.68    212.14 o
  14   2   0     8560.30     8746.69    179.55 o
  16   2   0     9719.40    10349.85    249.51 o
  18   2   0     2937.27     3268.67    155.69 o
  20   2   0     3948.26     4245.19    166.52 o
   1   3   0    67721.43    64848.35    605.83 o
   3   3   0    15707.42    15756.04    160.41 o
   5   3   0    25448.17    25142.62    272.44 o
   7   3   0    39780.96    39656.60    416.18 o
   9   3   0    19756.36    20260.79    256.46 o
  11   3   0     7322.48     7148.09    161.04 o
  13   3   0     9784.93     9434.55    177.60 o
  15   3   0     6474.89     6402.98    170.23 o
  17   3   0     3985.16     4008.40    228.42 o
  19   3   0     2571.12     2579.80    133.99 o
  21   3   0     1410.56     1635.07    146.61 o
   0   4   0     6416.14     6468.59    123.31 o
   2   4   0     4517.26     4401.67    102.08 o
   4   4   0    26690.86    26403.24    285.54 o
   6   4   0    16959.50    16879.32    217.36 o
   8   4   0     8046.10     8181.41    166.81 o
  10   4   0      939.52      984.13     72.30 o
  12   4   0      248.28      349.85     62.58 o
  14   4   0     1232.37     1301.14     91.51 o
  16   4   0     2905.60     3226.81    151.24 o
  18   4   0     3332.85     3251.29    143.35 o
  20   4   0      350.02      366.80     93.41 o
   1   5   0    50388.33    48635.02    533.16 o
   3   5   0    39961.55    39868.50    488.32 o
   5   5   0    17162.04    16724.19    212.95 o
   7   5   0    15940.19    15560.05    209.01 o
   9   5   0    16105.99    15619.98    240.87 o
  11   5   0    32059.40    31285.69    462.65 o
  13   5   0    13586.73    13586.54    213.80 o
  15   5   0     5273.58     5490.43    163.46 o
  17   5   0     2033.82     2292.34    124.79 o
  19   5   0     2131.13     2237.92    123.02 o
   0   6   0       12.81       22.21     56.35 o
   2   6   0       31.38       33.76     33.99 o
   4   6   0       81.44      106.43     44.70 o
   6   6   0     2369.29     2208.48     94.07 o
   8   6   0     1166.63     1139.05     60.03 o
  10   6   0       53.60       94.65     53.24 o
  12   6   0       13.81       83.39     58.51 o
  14   6   0       17.75       73.01     65.14 o
  16   6   0      167.84       78.77     78.16 o
  18   6   0      227.92      224.25    112.63 o
   1   7   0    11511.24    11728.88    172.97 o
   3   7   0    15099.80    14773.74    210.00 o
   5   7   0    16158.12    15788.99    244.19 o
   7   7   0     8899.45     8660.64    194.68 o
   9   7   0    16687.38    16074.49    261.90 o
  11   7   0     3916.72     3743.35    179.75 o
  13   7   0     3412.17     3436.32    144.40 o
  15   7   0     2580.81     2609.85    135.59 o
  17   7   0     3152.34     3471.51    180.65 o
   0   8   0     2126.22     2420.58    153.39 o
   2   8   0     2239.74     2228.43     97.01 o
   4   8   0     8854.85     8848.90    173.25 o
   6   8   0     5372.05     5245.55    139.11 o
   8   8   0     2933.31     3122.14    113.71 o
  10   8   0     1443.21     1315.46     99.68 o
  12   8   0     1369.47     1249.45     96.28 o
  14   8   0     1673.76     1655.12    133.00 o
  16   8   0      821.59     1001.30    134.26 o
   1   9   0      521.27      643.67     99.82 o
   3   9   0     2635.30     2702.88    142.47 o
   5   9   0     4090.05     4450.85    190.16 o
   7   9   0     5192.87     5165.84    163.74 o
   9   9   0      304.25      138.30     89.97 o
  11   9   0      598.97      650.28    106.39 o
  13   9   0      439.98      627.04    134.92 o
  15   9   0     1042.00     1114.78    135.01 o
   0  10   0     4402.58     4439.80    261.34 o
   2  10   0     6393.41     6090.30    233.50 o
   4  10   0     2438.23     2319.88    148.89 o
   6  10   0     1765.32     1818.85    166.92 o
   8  10   0     2469.86     2236.27    174.83 o
  10  10   0     3489.88     3521.81    275.78 o
  12  10   0     2027.76     2075.57    245.01 o
   1  11   0      107.46      -12.95    109.69 o
   3  11   0        0.26       28.81    123.55 o
   5  11   0       32.87      -10.36    123.45 o
   7  11   0       99.64       29.99    133.16 o
   9  11   0       56.91     -192.93    192.93 o
  11  11   0       32.68      126.17    183.57 o
   0  12   0     1678.06     1769.69    314.40 o
   2  12   0     1097.21     1386.45    182.62 o
   4  12   0     1268.13     1673.31    266.33 o
   6  12   0     1423.37     1104.72    179.27 o
 -21   1   1     3283.95     3354.53    153.77 o
 -19   1   1     3023.34     3154.62    137.51 o
 -17   1   1     4595.20     4393.99    163.29 o
 -15   1   1    13941.95    14002.37    228.02 o
 -13   1   1    28603.99    28852.45    351.21 o
 -11   1   1    30633.98    30921.96    339.77 o
  -9   1   1    33425.63    33732.73    356.44 o
  -7   1   1    29410.56    29799.25    310.45 o
  -5   1   1    61066.46    58243.52    488.52 o
   3   1   1    41743.97    41293.80    335.27 o
   5   1   1    17030.89    17440.09    164.22 o
   7   1   1    43530.91    43173.18    444.43 o
   9   1   1    47077.24    45555.52    552.60 o
  11   1   1    31437.28    30906.21    399.83 o
  13   1   1    17307.29    16642.69    255.99 o
  15   1   1     9001.49     8942.13    180.64 o
  17   1   1     3770.02     3858.49    164.63 o
  19   1   1     3021.89     3202.10    162.73 o
  21   1   1     3315.52     3350.83    181.38 o
 -20   2   1     2525.65     2624.61    124.45 o
 -18   2   1     4051.93     4218.08    149.81 o
 -16   2   1     2449.20     2273.50    121.17 o
 -14   2   1      932.37      903.07     68.45 o
 -12   2   1     2749.18     2814.80     82.76 o
 -10   2   1    12219.85    12441.13    195.87 o
  -8   2   1    27477.17    28270.02    303.76 o
  -6   2   1    36543.99    37508.72    383.58 o
  -4   2   1     6489.12     6771.36     71.58 o
   0   2   1    17347.87    17851.58    151.98 o
   4   2   1    19942.26    20462.56    180.17 o
   6   2   1    16223.87    16259.51    188.73 o
   8   2   1     8521.93     8793.42    134.46 o
  10   2   1     3084.18     3144.86     95.29 o
  12   2   1     2386.52     2363.84     87.04 o
  14   2   1     5407.95     5753.95    143.09 o
  16   2   1     5063.03     5105.01    180.67 o
  18   2   1     1472.92     1631.69    131.38 o
  20   2   1      717.65      661.61    122.79 o
 -21   3   1     1269.88     1336.13    112.22 o
 -19   3   1     4427.56     4656.20    151.81 o
 -17   3   1     5511.10     5456.59    166.63 o
 -15   3   1     1465.77     1391.23     89.62 o
 -13   3   1     1153.78     1190.05     73.45 o
 -11   3   1    10214.33    10580.84    203.15 o
  -9   3   1    20249.39    20608.91    240.80 o
  -7   3   1    47760.89    47594.51    488.84 o
  -5   3   1    33672.38    34284.67    334.23 o
  -3   3   1     9616.36    10127.53    100.21 o
  -1   3   1     3954.24     4026.26     53.72 o
   1   3   1    19107.94    18460.27    179.30 o
   3   3   1    31027.39    31227.53    292.32 o
   5   3   1    40157.26    40600.07    456.70 o
   7   3   1    14373.41    14147.52    196.25 o
   9   3   1     6396.46     6552.30    128.95 o
  11   3   1     5348.62     5116.23    124.74 o
  13   3   1     5543.04     5643.60    137.46 o
  15   3   1     4885.61     4746.32    152.05 o
  17   3   1     4816.53     4693.66    181.72 o
  19   3   1     2273.24     2322.39    232.34 o
 -20   4   1     2066.82     2238.21    122.75 o
 -18   4   1     2519.36     2406.59    115.45 o
 -16   4   1     5813.19     5565.51    163.18 o
 -14   4   1    15301.66    14675.55    241.28 o
 -12   4   1    16267.65    16136.28    227.66 o
 -10   4   1    15831.96    15746.84    216.15 o
  -8   4   1    17218.78    17065.29    206.17 o
  -6   4   1    17422.56    18183.07    213.21 o
  -4   4   1    44316.69    43541.66    398.77 o
  -2   4   1    59183.52    58066.86    584.25 o
   0   4   1    58267.96    56528.11    568.72 o
   2   4   1    25454.26    25948.50    302.54 o
   4   4   1    33714.21    33549.15    383.33 o
   6   4   1    17825.28    17802.48    247.22 o
   8   4   1    21829.79    21652.62    297.51 o
  10   4   1    18371.13    17650.22    288.29 o
  12   4   1    14726.62    14489.96    237.66 o
  14   4   1     7818.88     7695.56    171.47 o
  16   4   1     2734.10     3021.33    149.92 o
  18   4   1     2215.21     2120.57    147.94 o
  20   4   1     1698.18     1843.21    151.20 o
 -19   5   1       36.11      -24.31     79.33 o
 -17   5   1      174.94       92.38     73.93 o
 -15   5   1      563.28      671.84     84.45 o
 -13   5   1       67.41       78.23     57.76 o
 -11   5   1      191.80      226.11     51.93 o
  -9   5   1     1120.08     1216.93     59.48 o
  -7   5   1     1364.00     1392.70     53.20 o
  -5   5   1     2552.83     2682.62     66.85 o
  -3   5   1     1003.79     1060.08     58.12 o
  -1   5   1      566.51      627.78     36.83 o
   1   5   1      541.54      593.23     64.52 o
   3   5   1      254.98      306.37     48.54 o
   5   5   1     1939.03     2001.37     85.58 o
   7   5   1      667.80      735.90     59.63 o
   9   5   1      121.09       53.79     54.12 o
  11   5   1      242.99      299.27     69.90 o
  13   5   1      512.03      692.46     77.88 o
  15   5   1      270.92      272.28     92.75 o
  17   5   1      131.55      184.97     86.85 o
  19   5   1       16.24      -65.31    105.88 o
 -18   6   1     2507.44     2647.51    142.27 o
 -16   6   1     5204.20     5316.02    155.15 o
 -14   6   1     6142.92     5845.81    149.92 o
 -12   6   1    14302.82    14122.57    235.58 o
 -10   6   1    13963.61    13627.40    203.81 o
  -8   6   1     8071.58     8108.36    121.28 o
  -6   6   1    12029.94    11981.30    178.18 o
  -4   6   1    29275.74    28194.55    375.78 o
  -2   6   1    40097.91    38858.02    442.79 o
   0   6   1    23332.54    23478.12    328.10 o
   2   6   1    26779.68    25641.02    342.56 o
   4   6   1    12830.05    12217.74    220.13 o
   6   6   1    18249.13    18299.63    241.50 o
   8   6   1    15445.33    15092.70    243.03 o
  10   6   1    15839.87    15947.76    262.93 o
  12   6   1     7286.19     7566.39    191.31 o
  14   6   1     3243.37     3267.04    120.09 o
  16   6   1     2627.50     2676.50    132.40 o
  18   6   1     2393.40     2287.38    187.95 o
 -17   7   1      758.61      729.00    121.60 o
 -15   7   1      412.16      327.74     89.82 o
 -13   7   1      176.21      136.55     72.34 o
 -11   7   1      373.07      368.90     68.52 o
  -9   7   1     4993.71     4858.23    122.54 o
  -7   7   1     4430.63     4235.09    151.44 o
  -5   7   1     3835.07     3738.88    109.25 o
  -3   7   1      511.08      585.43     56.04 o
  -1   7   1      612.42      605.59     47.99 o
   1   7   1     2428.35     2485.47     75.09 o
   3   7   1     7148.75     7120.28    167.41 o
   5   7   1     5885.83     5978.16    232.43 o
   7   7   1     2113.11     2171.60    106.25 o
   9   7   1      214.21      169.71     67.72 o
  11   7   1       95.71       90.96     68.05 o
  13   7   1     1258.66     1362.22    120.69 o
  15   7   1      798.19      721.70    141.91 o
  17   7   1      573.22      531.20    121.34 o
 -16   8   1     1058.90     1243.02    136.03 o
 -14   8   1     1972.57     1902.67    136.71 o
 -12   8   1      948.55      822.48     87.22 o
 -10   8   1     2480.73     2527.63    118.92 o
  -8   8   1     8631.64     8603.01    181.39 o
  -6   8   1    10522.43    10166.50    192.61 o
  -4   8   1     3326.91     3270.21    115.17 o
  -2   8   1     3122.68     3170.71     93.44 o
   0   8   1     6296.77     6114.53    149.30 o
   2   8   1     4178.63     4366.77    160.03 o
   4   8   1    12848.80    12704.68    217.79 o
   6   8   1     8875.84     8909.56    197.64 o
   8   8   1     3479.27     3337.46    134.23 o
  10   8   1      765.31      922.54    110.78 o
  12   8   1     1653.65     1687.08    134.00 o
  14   8   1     1577.42     1512.09    136.65 o
  16   8   1     1761.92     1849.48    157.05 o
 -15   9   1     1759.94     1961.80    148.55 o
 -13   9   1     1899.44     2097.93    168.47 o
 -11   9   1     2807.56     3016.63    153.45 o
  -9   9   1     1909.44     1596.56    108.33 o
  -7   9   1     3461.44     3516.16    154.07 o
  -5   9   1     3549.80     3718.43    141.13 o
  -3   9   1     7078.30     6958.24    186.33 o
  -1   9   1     6339.16     6096.06    204.25 o
   1   9   1     4824.19     5188.03    188.98 o
   3   9   1     4199.40     4086.19    171.55 o
   5   9   1     3703.66     3918.93    165.83 o
   7   9   1     2740.09     2795.33    125.27 o
   9   9   1     2845.49     2675.20    144.98 o
  11   9   1     3340.23     3428.09    171.42 o
  13   9   1      835.91      756.94    143.77 o
  15   9   1     1036.99     1112.46    165.26 o
 -12  10   1      129.31      -61.62    161.80 o
 -10  10   1      196.65      412.84    167.41 o
  -8  10   1      227.48      173.13    125.03 o
  -6  10   1      178.43       54.96    113.70 o
  -4  10   1      556.08      475.28    109.93 o
  -2  10   1      238.42      203.45    103.32 o
   0  10   1      175.43      269.49    102.64 o
   2  10   1     1326.77     1277.71    125.89 o
   4  10   1      384.24      338.48    105.31 o
   6  10   1      173.83       77.83    101.63 o
   8  10   1      151.52      144.90    127.38 o
  10  10   1      269.04      133.46    137.96 o
  12  10   1       36.60      -17.81    186.78 o
 -11  11   1     1261.10     1007.84    227.20 o
  -9  11   1     1327.69     1510.74    211.60 o
  -7  11   1     1330.85     1119.34    160.39 o
  -5  11   1     2608.52     2500.39    209.57 o
  -3  11   1     2756.33     2539.96    187.35 o
  -1  11   1     3816.88     3914.31    184.59 o
   1  11   1     2631.39     2535.87    160.64 o
   3  11   1     1493.78     1432.70    145.63 o
   5  11   1     1942.14     2069.80    184.24 o
   7  11   1     2217.45     2105.79    190.45 o
   9  11   1     1848.66     1920.29    240.52 o
  -6  12   1      248.98       -4.92    141.49 o
  -4  12   1      120.88      140.05    142.21 o
  -2  12   1        8.18      -81.37    136.88 o
   0  12   1        5.12      -23.12    129.49 o
   2  12   1      191.74      278.95    175.99 o
   4  12   1      232.50      311.58    148.32 o
   6  12   1      150.99       20.58    143.16 o
 -22   0   2     1624.15     1387.96    159.98 o
 -20   0   2     3433.03     3481.12    188.76 o
 -18   0   2     5791.43     5992.43    221.76 o
 -16   0   2    16978.92    16601.68    447.06 o
 -14   0   2    31679.60    30898.03    567.00 o
 -12   0   2    26515.24    27039.79    451.54 o
 -10   0   2    19692.88    19903.60    319.25 o
  -8   0   2    39315.76    39143.32    563.98 o
  -6   0   2    68667.83    66779.98    923.22 o
   2   0   2    62427.64    58377.76    659.91 o
   4   0   2    11623.85    11078.68    159.93 o
   6   0   2    46782.82    47491.82   1084.13 o
   8   0   2    56701.95    55476.03   1086.11 o
  10   0   2    36132.40    34235.77    612.95 o
  12   0   2    21407.71    21112.52    428.13 o
  14   0   2     4482.64     5034.84    190.41 o
  16   0   2     4339.46     4031.90    224.85 o
  18   0   2     3513.44     3499.30    234.49 o
  20   0   2     5273.69     5907.69    324.84 o
 -21   1   2     2113.56     2114.35    118.30 o
 -19   1   2      827.50      742.44     83.84 o
 -17   1   2       51.95       62.76     61.65 o
 -15   1   2       43.82      143.73     54.64 o
 -13   1   2     1049.38     1165.16     59.65 o
 -11   1   2     7742.20     8310.55    122.84 o
  -9   1   2     2360.25     2347.08     57.43 o
  -7   1   2    26432.08    27029.78    303.31 o
  -5   1   2     6551.51     7125.82     74.35 o
  -3   1   2    29574.56    29458.42    239.83 o
  -1   1   2     2472.98     2682.34     28.06 o
   3   1   2    27284.15    28067.70    235.36 o
   5   1   2    12021.88    12863.57    144.31 o
   7   1   2       87.46      105.55     30.84 o
   9   1   2      111.30      150.93     41.68 o
  11   1   2     1627.65     1853.14     77.99 o
  13   1   2      505.14      440.87     63.88 o
  15   1   2     5908.44     5843.41    149.73 o
  17   1   2      440.92      340.00    105.32 o
  19   1   2       17.21       19.66     99.66 o
 -22   2   2     2629.51     2520.13    132.73 o
 -20   2   2     3491.28     3312.79    133.34 o
 -18   2   2     4820.42     4732.82    143.76 o
 -16   2   2     5316.28     5617.06    155.15 o
 -14   2   2     9436.00     9324.23    158.06 o
 -12   2   2    22795.61    23146.06    311.08 o
 -10   2   2    27757.29    27984.43    306.21 o
  -8   2   2    23919.30    23476.57    240.33 o
  -6   2   2    18842.84    18830.54    192.03 o
  -4   2   2    57862.05    56712.31    435.52 o
  -2   2   2     8408.75     8874.00     71.12 o
   0   2   2    26783.67    27728.83    252.71 o
   2   2   2    45747.52    45421.72    389.45 o
   4   2   2    65845.23    63707.37    516.51 o
   6   2   2    31137.75    31314.82    385.74 o
   8   2   2    14298.27    13908.57    219.79 o
  10   2   2    14358.26    14343.74    220.07 o
  12   2   2     8572.02     8427.22    165.82 o
  14   2   2    10434.22    10252.16    196.67 o
  16   2   2     4309.71     4259.50    263.70 o
  18   2   2     2935.63     2876.78    156.87 o
  20   2   2     1092.46      876.75    204.89 o
 -21   3   2     1930.24     2062.31    139.02 o
 -19   3   2     4368.47     4499.59    147.54 o
 -17   3   2     3772.08     3684.22    124.46 o
 -15   3   2     4381.35     4449.06    125.86 o
 -13   3   2     7116.15     7432.10    137.20 o
 -11   3   2    11126.61    10902.79    145.63 o
  -9   3   2    37030.17    38137.40    378.83 o
  -7   3   2    25712.29    26509.52    268.35 o
  -5   3   2    23581.64    24468.61    230.55 o
  -3   3   2      842.59      945.57     27.77 o
  -1   3   2    76122.47    72499.32    606.34 o
   1   3   2    58318.52    58329.23    493.49 o
   3   3   2    22125.94    22698.60    220.67 o
   5   3   2    11992.76    12050.76    163.55 o
   7   3   2    19234.91    19085.00    260.64 o
   9   3   2     9224.20     9281.51    164.13 o
  11   3   2     6692.54     6683.37    143.88 o
  13   3   2    11397.13    11423.82    207.06 o
  15   3   2     3706.82     3755.70    139.75 o
  17   3   2     3274.06     3455.68    163.08 o
  19   3   2     1186.50     1313.11    160.77 o
 -20   4   2      983.43      953.33    101.59 o
 -18   4   2     1873.32     1949.05    107.15 o
 -16   4   2      892.08      890.58     79.50 o
 -14   4   2      631.70      747.76     63.72 o
 -12   4   2      699.71      715.58     57.73 o
 -10   4   2    11171.57    10991.50    165.91 o
  -8   4   2    12383.39    12556.98    152.12 o
  -6   4   2     2533.23     2693.78     72.10 o
  -4   4   2      158.78      191.50     21.34 o
  -2   4   2     3754.11     3965.61     63.00 o
   0   4   2     6110.52     6123.41    103.20 o
   2   4   2     5318.75     5344.28     84.34 o
   4   4   2    19714.27    19200.09    258.08 o
   6   4   2     6282.66     6271.63    123.34 o
   8   4   2     3022.97     3164.42    101.33 o
  10   4   2      350.47      391.51     75.42 o
  12   4   2     1557.74     1560.32     86.75 o
  14   4   2     1336.35     1378.85     91.35 o
  16   4   2     2147.73     2303.39    218.95 o
  18   4   2      721.59      830.14    144.91 o
 -19   5   2     2220.26     2218.24    125.95 o
 -17   5   2     6284.75     6433.44    165.37 o
 -15   5   2    10107.37    10006.26    195.08 o
 -13   5   2    15846.16    15577.79    230.28 o
 -11   5   2    11989.06    11748.16    169.84 o
  -9   5   2     7996.12     7988.40    120.13 o
  -7   5   2    16693.14    16501.31    178.94 o
  -5   5   2    41080.36    40685.86    418.37 o
  -3   5   2    67194.19    66433.14    669.29 o
  -1   5   2    32220.36    31781.62    514.96 o
   1   5   2    17569.51    17547.75    243.39 o
   3   5   2    16484.73    17173.55    234.20 o
   5   5   2    23693.29    22964.17    311.23 o
   7   5   2    14942.93    15235.22    233.45 o
   9   5   2    21186.77    20814.04    385.02 o
  11   5   2    15266.32    14278.20    264.50 o
  13   5   2     6464.62     6504.74    163.18 o
  15   5   2     2674.45     2773.29    147.41 o
  17   5   2     1694.56     1671.75    285.35 o
  19   5   2     2536.16     2975.40    207.37 o
 -18   6   2      225.48      196.14     93.11 o
 -16   6   2      215.22      208.51     72.01 o
 -14   6   2        6.11       58.80     61.13 o
 -12   6   2       26.44        3.22     51.68 o
 -10   6   2     2766.14     2809.37     81.37 o
  -8   6   2     3446.56     3338.17     75.52 o
  -6   6   2       94.71      101.24     41.70 o
  -4   6   2      461.01      523.93     46.50 o
  -2   6   2      264.41      306.83     41.94 o
   0   6   2     3948.16     3695.97     99.96 o
   2   6   2      206.29      190.05     54.89 o
   4   6   2     3637.72     3537.75     90.09 o
   6   6   2       15.18       89.39     53.99 o
   8   6   2       33.04       60.00     57.95 o
  10   6   2        9.46       43.61     61.89 o
  12   6   2      217.25      226.39     79.29 o
  14   6   2      309.54      416.07     88.98 o
  16   6   2      482.23      480.13    133.85 o
  18   6   2       83.52       41.52    132.87 o
 -17   7   2     2433.30     2411.08    137.08 o
 -15   7   2     4076.69     4176.31    157.19 o
 -13   7   2     2719.14     2549.24    121.13 o
 -11   7   2     7847.87     7965.60    175.78 o
  -9   7   2     9368.29     9195.65    166.05 o
  -7   7   2    11762.79    11409.88    198.97 o
  -5   7   2    10473.07    10703.50    209.78 o
  -3   7   2    14909.87    14950.47    210.07 o
  -1   7   2    12027.31    11793.09    227.44 o
   1   7   2    12676.49    12509.54    228.02 o
   3   7   2    13168.16    12937.48    239.87 o
   5   7   2     7628.45     7430.18    178.78 o
   7   7   2    10536.45    10514.47    185.83 o
   9   7   2     5683.93     5584.87    171.00 o
  11   7   2     4465.72     4500.31    145.30 o
  13   7   2     1825.48     1909.67    137.27 o
  15   7   2     2722.45     2511.98    187.31 o
  17   7   2     2306.55     2525.37    256.53 o
 -16   8   2     1342.97     1617.42    142.34 o
 -14   8   2      430.71      401.65     91.44 o
 -12   8   2     2477.00     2599.13    124.74 o
 -10   8   2     2398.32     2536.68    117.25 o
  -8   8   2     3735.49     3590.29    118.83 o
  -6   8   2     5781.00     5602.09    141.90 o
  -4   8   2     4638.03     4886.48    127.96 o
  -2   8   2     4791.62     4461.82    111.80 o
   0   8   2     2386.53     2454.21    140.57 o
   2   8   2     7320.71     7382.34    163.74 o
   4   8   2     3160.23     3483.75    132.03 o
   6   8   2     5286.33     5003.40    157.30 o
   8   8   2     1110.67     1162.45    126.18 o
  10   8   2     1474.37     1483.03    128.31 o
  12   8   2     2168.37     2402.98    148.79 o
  14   8   2     1632.66     1577.53    216.40 o
  16   8   2      639.14      474.11    191.37 o
 -15   9   2      169.15       59.51    106.87 o
 -13   9   2      845.66      881.02    140.21 o
 -11   9   2      719.78      671.20    102.36 o
  -9   9   2     2506.37     2897.94    128.39 o
  -7   9   2     1846.64     1881.95    104.39 o
  -5   9   2     3032.51     3021.60    130.68 o
  -3   9   2      692.76      554.97     84.54 o
  -1   9   2     1379.23     1531.60    103.37 o
   1   9   2     2196.17     1980.56    128.91 o
   3   9   2     2438.50     2249.38    136.35 o
   5   9   2     2828.06     2997.57    185.61 o
   7   9   2      701.24      670.51    162.88 o
   9   9   2      432.85      267.15    128.43 o
  11   9   2      186.23      341.76    138.32 o
  13   9   2     1332.57     1259.60    163.47 o
 -14  10   2     2242.42     2316.07    253.86 o
 -12  10   2     1285.40     1265.83    203.71 o
 -10  10   2     1605.52     1301.24    260.95 o
  -8  10   2     1774.20     1777.15    221.31 o
  -6  10   2     3306.31     3189.20    230.96 o
  -4  10   2     6907.40     6925.60    289.51 o
  -2  10   2     4735.01     4449.81    183.26 o
   0  10   2     4497.28     4527.07    186.58 o
   2  10   2     2151.29     2239.96    146.75 o
   4  10   2     2522.72     2530.88    155.90 o
   6  10   2     1723.23     1803.85    187.42 o
   8  10   2     4383.69     4607.40    232.63 o
  10  10   2     3029.97     2883.06    204.34 o
  12  10   2      960.41     1077.72    226.40 o
 -11  11   2        0.00       28.24    174.08 o
  -9  11   2       67.26      169.40    173.60 o
  -7  11   2        2.14     -120.80    120.80 o
  -5  11   2        0.41     -119.03    119.03 o
  -3  11   2      120.13       73.05    129.13 o
  -1  11   2       13.91       12.33    118.52 o
   1  11   2        0.37        0.96    104.46 o
   3  11   2       24.51      -63.38    106.84 o
   5  11   2      139.98      -42.78    126.12 o
   7  11   2        0.67     -122.60    129.41 o
   9  11   2       28.09       36.45    146.90 o
  -8  12   2     1036.22     1071.66    228.18 o
  -6  12   2     1204.82     1048.73    208.61 o
  -4  12   2     1112.05     1104.58    285.07 o
  -2  12   2     1545.10     1529.07    228.38 o
   0  12   2     1292.05     1636.98    189.29 o
   2  12   2     1124.93     1181.48    203.29 o
   4  12   2     1225.14     1116.78    202.79 o
   6  12   2     1383.91     1532.88    297.27 o
 -21   1   3     3628.44     3699.26    138.74 o
 -19   1   3     7061.64     7223.60    173.74 o
 -17   1   3    11103.55    11075.04    315.03 o
 -15   1   3    17658.84    17675.64    245.04 o
 -13   1   3    24014.36    23631.76    245.84 o
 -11   1   3    24113.95    23600.38    236.62 o
  -9   1   3    26283.46    26543.08    283.06 o
  -7   1   3    56892.85    55542.86    516.97 o
  -5   1   3   112296.80   103125.77    893.76 o
  -3   1   3    95826.13    87457.21    728.69 o
   3   1   3    47018.37    46805.92    382.63 o
   5   1   3    29375.51    30005.49    299.81 o
   7   1   3    42571.93    40875.49    510.86 o
   9   1   3    35147.66    32963.08    419.64 o
  11   1   3    14238.29    14021.45    223.08 o
  13   1   3     8972.18     9148.18    179.81 o
  15   1   3     5807.33     5732.54    154.40 o
  17   1   3     5691.95     5779.53    203.81 o
  19   1   3     3426.99     3725.08    280.23 o
 -22   2   3     1805.10     1950.28    122.28 o
 -20   2   3     2503.11     2883.14    130.18 o
 -18   2   3     2024.15     2085.63    101.58 o
 -16   2   3      458.44      535.79     66.14 o
 -14   2   3     1705.30     1699.37     76.03 o
 -12   2   3    18615.73    19108.99    206.08 o
 -10   2   3    20157.61    20155.46    217.38 o
  -8   2   3    14646.37    15213.07    165.74 o
  -6   2   3    22513.99    22790.71    225.88 o
  -4   2   3     8747.06     8989.13     85.36 o
   0   2   3    67553.57    63429.79    507.06 o
   2   2   3    91084.37    85910.27    705.45 o
   4   2   3    20560.38    20636.55    214.25 o
   6   2   3     1631.38     1464.26     61.44 o
   8   2   3     3939.69     4134.80    101.41 o
  10   2   3     3362.63     3567.34    138.81 o
  12   2   3     7467.44     7246.38    172.90 o
  14   2   3     9397.25     9518.57    192.80 o
  16   2   3     1837.97     2048.92    151.84 o
  18   2   3      310.31      176.52    107.02 o
  20   2   3       50.40      121.30    176.92 o
 -21   3   3     2100.49     2295.48    125.00 o
 -19   3   3     2615.72     2629.36    115.47 o
 -17   3   3     3313.75     3219.89    114.70 o
 -15   3   3     2350.04     2301.76     92.93 o
 -13   3   3     6397.21     6340.36    116.67 o
 -11   3   3    20519.44    19817.76    210.84 o
  -9   3   3    23454.63    23373.95    232.78 o
  -7   3   3    19319.14    20174.12    199.63 o
  -5   3   3    11543.75    11872.00    112.33 o
  -3   3   3    30664.09    31563.77    305.11 o
  -1   3   3    18998.35    20015.69    182.80 o
   1   3   3    65451.20    61644.72    521.49 o
   3   3   3    39090.19    37572.83    366.66 o
   5   3   3    16110.61    15187.24    267.43 o
   7   3   3     4505.70     4485.49    115.44 o
   9   3   3     2597.53     2508.49    105.35 o
  11   3   3     7646.12     7722.54    160.58 o
  13   3   3     7803.83     7964.63    173.79 o
  15   3   3     6702.19     6895.48    192.20 o
  17   3   3      937.48      982.91    116.16 o
  19   3   3      581.72      521.63    148.42 o
 -20   4   3     3457.63     3308.49    134.96 o
 -18   4   3     4774.84     4972.31    149.77 o
 -16   4   3     9291.44     8905.73    183.30 o
 -14   4   3    13550.56    13011.53    201.74 o
 -12   4   3     9532.85     9398.84    137.14 o
 -10   4   3    18765.92    18731.91    214.23 o
  -8   4   3    27273.55    27381.61    295.68 o
  -6   4   3    30980.05    31088.12    279.96 o
  -4   4   3    32548.32    33064.80    308.11 o
  -2   4   3    66847.53    65248.01    550.12 o
   0   4   3    22320.18    22806.54    252.25 o
   2   4   3    27214.28    28028.18    301.31 o
   4   4   3    24156.65    24410.13    317.73 o
   6   4   3    31950.30    31046.18    398.00 o
   8   4   3    20818.43    19923.43    284.60 o
  10   4   3    16346.13    15529.11    247.65 o
  12   4   3     9168.76     9355.52    189.13 o
  14   4   3     3273.46     3374.87    122.32 o
  16   4   3     3554.02     3331.27    162.62 o
  18   4   3     1769.96     1936.35    177.02 o
 -19   5   3       94.84       46.61     78.05 o
 -17   5   3      108.51       85.42     71.70 o
 -15   5   3     1050.03     1013.27     79.09 o
 -13   5   3       93.16       63.18     51.73 o
 -11   5   3      127.78      181.41     44.37 o
  -9   5   3     1408.51     1349.58     52.34 o
  -7   5   3      664.42      696.37     39.90 o
  -5   5   3      876.10      959.13     44.62 o
  -3   5   3     1653.54     1569.92     52.07 o
  -1   5   3     9327.06     9818.76    130.05 o
   1   5   3     1216.54     1296.50     48.82 o
   3   5   3      662.39      676.75     44.54 o
   5   5   3     2777.36     2916.45    113.55 o
   7   5   3       59.48       63.59     50.95 o
   9   5   3       10.89      -16.59     56.28 o
  11   5   3      573.52      547.01     88.63 o
  13   5   3      451.26      288.58     75.66 o
  15   5   3       41.37       32.29     86.64 o
  17   5   3      182.41      190.24    175.17 o
 -20   6   3     1260.29     1582.17    133.27 o
 -18   6   3     4897.37     5028.74    183.77 o
 -16   6   3     7629.91     7534.90    209.50 o
 -14   6   3     7422.20     7182.12    161.43 o
 -12   6   3    11762.48    11399.28    204.16 o
 -10   6   3    10173.53     9966.18    193.47 o
  -8   6   3    13214.91    13236.13    168.02 o
  -6   6   3    20406.67    20953.21    374.24 o
  -4   6   3    36012.21    36320.80    496.88 o
  -2   6   3    23651.89    23315.49    261.30 o
   0   6   3    23892.00    24148.54    326.27 o
   2   6   3    10399.81    10304.69    165.11 o
   4   6   3    15149.08    14708.56    218.87 o
   6   6   3    21227.02    20810.26    344.10 o
   8   6   3    21370.55    21178.46    315.24 o
  10   6   3    10673.25    11040.54    211.31 o
  12   6   3     3502.29     3562.97    140.98 o
  14   6   3     2779.29     2829.37    153.47 o
  16   6   3     2038.97     2206.30    181.95 o
 -19   7   3      366.72      252.92    104.25 o
 -17   7   3       66.30      177.86     93.17 o
 -15   7   3      399.36      464.31     91.04 o
 -13   7   3      695.72      766.78     86.97 o
 -11   7   3     2713.77     2604.26    101.42 o
  -9   7   3     5267.42     5349.93    126.44 o
  -7   7   3     2406.02     2439.60     92.33 o
  -5   7   3      487.53      494.04     61.67 o
  -3   7   3      115.32      128.99     43.13 o
  -1   7   3     4490.66     4588.40    104.06 o
   1   7   3     2928.68     2859.71    110.09 o
   3   7   3     6017.29     5809.44    156.24 o
   5   7   3     3417.91     3378.55    124.40 o
   7   7   3      446.77      536.64     89.16 o
   9   7   3       49.66       34.37     65.90 o
  11   7   3     1768.52     1658.08    113.23 o
  13   7   3     2819.81     3040.95    196.98 o
  15   7   3      490.83      535.66    138.74 o
 -16   8   3     1104.36     1258.72    117.20 o
 -14   8   3     3306.73     3441.81    143.11 o
 -12   8   3     2797.23     2957.40    126.71 o
 -10   8   3     5900.70     5848.69    169.78 o
  -8   8   3     6967.42     6823.72    158.09 o
  -6   8   3     4198.16     4284.82    134.54 o
  -4   8   3     2668.76     2829.92     99.75 o
  -2   8   3     7390.14     7471.65    207.78 o
   0   8   3     5042.48     4955.70    141.02 o
   2   8   3     7515.09     7769.76    189.23 o
   4   8   3     9400.52     9906.72    251.24 o
   6   8   3     3990.74     3862.93    194.56 o
   8   8   3     1476.84     1523.83    125.69 o
  10   8   3     1704.31     1735.84    135.23 o
  12   8   3     3030.79     3130.54    170.54 o
  14   8   3     1764.12     1985.62    258.17 o
 -15   9   3     1476.17     1460.17    160.46 o
 -13   9   3     1752.73     1648.41    131.25 o
 -11   9   3     1639.46     1511.83    138.85 o
  -9   9   3     3418.02     3545.76    166.86 o
  -7   9   3     3897.43     3900.20    136.82 o
  -5   9   3     5136.95     5316.10    166.91 o
  -3   9   3     7258.96     6486.70    223.20 o
  -1   9   3     3548.11     3551.11    145.10 o
   1   9   3     3453.16     3225.69    152.59 o
   3   9   3     3027.94     3335.79    158.23 o
   5   9   3     3799.82     3790.59    168.12 o
   7   9   3     3005.04     2795.91    156.73 o
   9   9   3     5136.24     5183.10    237.64 o
  11   9   3     1551.78     1681.33    176.69 o
  13   9   3      626.16      430.11    352.84 o
 -14  10   3       23.39       76.55    183.58 o
 -12  10   3      414.66      524.93    177.56 o
 -10  10   3      261.31      288.91    212.99 o
  -8  10   3      441.22      385.02    132.73 o
  -6  10   3      471.96      481.79    127.78 o
  -4  10   3      299.36      220.56    118.17 o
  -2  10   3       56.25      102.80    100.12 o
   0  10   3      458.48      657.03    118.33 o
   2  10   3      790.56      765.42    117.10 o
   4  10   3      134.39       50.23     98.82 o
   6  10   3      240.15      267.64    109.62 o
   8  10   3      178.47      121.05    130.76 o
  10  10   3      406.05      519.99    156.83 o
  12  10   3       82.18     -165.72    165.72 o
 -11  11   3     1227.48     1093.89    210.19 o
  -9  11   3      918.32      995.57    193.03 o
  -7  11   3     2188.73     2247.81    188.19 o
  -5  11   3     3058.52     2916.31    195.11 o
  -3  11   3     3237.20     3417.21    210.93 o
  -1  11   3     2906.45     2708.71    229.34 o
   1  11   3     1340.78     1297.73    325.62 o
   3  11   3     1466.48     1581.66    150.34 o
   5  11   3     2216.56     2573.55    194.33 o
   7  11   3     3109.98     3477.47    221.64 o
   9  11   3      999.06     1296.18    183.79 o
  -8  12   3      173.29      248.70    183.32 o
  -6  12   3       41.53      213.53    188.84 o
  -4  12   3       20.72     -138.92    138.92 o
  -2  12   3       56.06      -47.84    131.96 o
   0  12   3      185.53      253.07    141.26 o
   2  12   3      352.53      563.15    185.56 o
   4  12   3       77.25       69.84    176.85 o
 -22   0   4     2439.91     2820.86    238.96 o
 -20   0   4     5548.56     5438.39    220.06 o
 -18   0   4    15585.60    16065.12    372.51 o
 -16   0   4    20414.99    20228.17    418.99 o
 -14   0   4    19613.79    19620.89    563.14 o
 -12   0   4     8232.12     8244.23    195.63 o
 -10   0   4    52945.10    54290.70    689.50 o
  -8   0   4    58806.16    57870.13    721.56 o
  -6   0   4   138973.36   125661.25   1589.05 o
  -2   0   4    55994.02    51455.22    584.33 o
   0   0   4    18679.23    18572.80    242.94 o
   2   0   4    67664.98    65349.08    742.55 o
   4   0   4    85301.88    81817.66   1019.37 o
   6   0   4    54173.07    52191.86    873.96 o
   8   0   4    57205.23    53908.24    915.63 o
  10   0   4    16296.18    15302.06    334.46 o
  12   0   4     8304.85     8333.67    244.19 o
  14   0   4     6038.69     6241.01    219.07 o
  16   0   4     8582.13     8183.89    331.82 o
  18   0   4     5361.62     5138.92    411.93 o
 -21   1   4     1066.39     1180.72     98.65 o
 -19   1   4      515.92      633.08     79.24 o
 -17   1   4       67.03      121.89     59.25 o
 -15   1   4       56.24       45.67     52.19 o
 -13   1   4    10446.85    10597.01    141.62 o
 -11   1   4     6120.26     6095.72     97.61 o
  -9   1   4     9711.97    10166.16    125.58 o
  -5   1   4     5653.01     5883.00     73.13 o
  -3   1   4      951.31     1021.37     34.12 o
  -1   1   4     9084.21     9621.33     95.45 o
   1   1   4    25946.33    26339.20    243.48 o
   3   1   4    23822.83    25374.03    229.55 o
   7   1   4     2467.89     2704.22     95.65 o
   9   1   4     5160.37     5078.19    119.05 o
  11   1   4     1623.58     1970.32     95.54 o
  13   1   4     4719.71     4743.17    132.56 o
  15   1   4      575.90      451.94     76.68 o
  17   1   4       46.58       78.16     97.97 o
  19   1   4       65.86      -90.96    276.62 o
 -22   2   4     2728.99     2910.58    155.04 o
 -20   2   4     4543.42     4524.07    180.22 o
 -18   2   4     4515.28     4528.10    145.67 o
 -16   2   4     5938.46     5911.69    140.90 o
 -14   2   4    12493.64    12429.18    202.67 o
 -12   2   4    37291.41    37586.32    358.38 o
 -10   2   4    20155.77    20211.80    243.65 o
  -8   2   4    43208.89    43210.15    390.55 o
  -6   2   4    41374.90    41361.00    413.15 o
  -4   2   4    55630.02    55945.46    448.08 o
  -2   2   4    50425.56    49027.42    394.55 o
   0   2   4    51650.32    49684.55    421.09 o
   2   2   4    35729.00    36027.88    315.20 o
   4   2   4    46208.07    45707.12    440.72 o
   6   2   4    28170.04    27448.04    383.28 o
   8   2   4    11789.31    11493.83    205.42 o
  10   2   4    18314.35    17970.48    267.90 o
  12   2   4    11149.35    10758.90    199.76 o
  14   2   4     8672.86     8630.36    194.76 o
  16   2   4     3357.55     3305.97    157.32 o
  18   2   4     1363.05     1342.75    206.91 o
 -21   3   4     2462.81     2692.65    124.41 o
 -19   3   4     4133.05     4088.68    133.53 o
 -17   3   4     4556.47     4587.82    133.27 o
 -15   3   4     6480.39     6357.33    143.68 o
 -13   3   4     6519.52     6901.58    134.32 o
 -11   3   4    25792.59    25940.76    274.54 o
  -9   3   4    27304.36    27138.12    262.35 o
  -7   3   4    34600.93    34778.85    321.37 o
  -5   3   4     6505.93     6154.38     81.06 o
  -3   3   4    20997.66    21325.45    201.76 o
  -1   3   4    62552.01    61326.16    572.31 o
   1   3   4    50147.95    49256.07    534.93 o
   3   3   4    42247.45    41726.82    406.39 o
   5   3   4     9152.73     9228.03    151.41 o
   7   3   4    10916.03    11021.50    179.48 o
   9   3   4     8884.10     8893.28    167.04 o
  11   3   4    15726.50    15864.82    255.87 o
  13   3   4     3720.37     3689.21    124.47 o
  15   3   4     3173.51     3396.79    143.30 o
  17   3   4     1576.64     1850.72    260.22 o
  19   3   4     1092.46     1193.64    206.11 o
 -20   4   4      477.82      613.86     89.62 o
 -18   4   4      281.24      173.46     71.66 o
 -16   4   4     1570.41     1459.61     84.98 o
 -14   4   4     2020.08     2024.80     78.66 o
 -12   4   4     3368.36     3400.09     81.42 o
 -10   4   4    16167.34    16658.26    194.49 o
  -8   4   4     9621.27     9811.06    127.25 o
  -6   4   4     1768.53     1899.15     64.49 o
  -4   4   4      359.06      431.12     33.75 o
  -2   4   4    19644.41    19964.41    197.15 o
   0   4   4    20187.02    20167.27    215.46 o
   2   4   4    15941.86    16285.69    209.77 o
   4   4   4      218.58      265.37     38.55 o
   6   4   4     1375.46     1520.60     69.40 o
   8   4   4     4226.83     4031.08    164.88 o
  10   4   4     4894.46     4867.91    134.81 o
  12   4   4     5358.69     5271.61    145.10 o
  14   4   4     1036.81     1191.74     95.11 o
  16   4   4      164.66       50.24    115.66 o
  18   4   4      174.18      253.02    174.41 o
 -21   5   4     2415.32     2672.38    132.07 o
 -19   5   4     4565.20     4703.22    152.21 o
 -17   5   4    10409.92    10260.54    206.39 o
 -15   5   4    10376.83     9950.92    191.81 o
 -13   5   4    10728.02    10627.76    175.19 o
 -11   5   4     8878.94     8650.24    136.01 o
  -9   5   4    14456.48    14648.45    177.14 o
  -7   5   4    30034.28    28983.55    298.92 o
  -5   5   4    62657.36    62743.81    726.44 o
  -3   5   4    54152.04    53496.16    510.99 o
  -1   5   4    11470.54    11892.55    167.71 o
   1   5   4    15764.41    15881.21    222.24 o
   3   5   4    23840.28    23667.77    318.18 o
   5   5   4    42121.23    41415.36    519.29 o
   7   5   4    27423.44    26575.96    364.83 o
   9   5   4    11748.10    11512.26    208.42 o
  11   5   4     2631.30     2503.09    105.94 o
  13   5   4     4739.74     4780.76    150.48 o
  15   5   4     4108.82     4041.55    181.56 o
  17   5   4     2780.50     2540.48    245.64 o
 -20   6   4       70.38      -61.93     94.02 o
 -18   6   4       22.68       75.71     87.67 o
 -16   6   4      181.30       58.66     66.56 o
 -14   6   4       14.03       -4.42     57.04 o
 -12   6   4      470.77      426.14     53.40 o
 -10   6   4     1820.24     1802.48     74.74 o
  -8   6   4      724.28      756.35     45.95 o
  -6   6   4     1075.99     1071.46     60.46 o
  -4   6   4     1518.80     1867.47     93.15 o
  -2   6   4     2418.46     2494.12     65.73 o
   0   6   4     2326.73     2501.17     78.26 o
   2   6   4     5683.99     5812.44    127.82 o
   4   6   4       47.42       78.85     58.61 o
   6   6   4      398.34      380.98     63.86 o
   8   6   4      195.12      204.01     63.85 o
  10   6   4      424.60      320.58     69.55 o
  12   6   4      533.46      332.03     87.77 o
  14   6   4      161.96      254.97    107.46 o
  16   6   4       26.74      -79.36    170.91 o
 -19   7   4     1715.92     2031.77    153.33 o
 -17   7   4     2789.18     2440.26    133.37 o
 -15   7   4     6131.93     6037.17    178.84 o
 -13   7   4     6639.28     6530.30    175.23 o
 -11   7   4     5813.14     6056.91    149.02 o
  -9   7   4     9561.08     9345.82    158.54 o
  -7   7   4    10163.98    10220.77    184.76 o
  -5   7   4    11399.45    11363.14    192.25 o
  -3   7   4    10783.76    10669.90    210.62 o
  -1   7   4    24095.44    23191.24    358.20 o
   1   7   4    13372.78    12922.81    272.75 o
   3   7   4    10329.17    10250.47    210.51 o
   5   7   4     9014.69     8401.86    265.40 o
   7   7   4     7550.83     7282.21    183.67 o
   9   7   4     5142.17     4897.93    163.30 o
  11   7   4     4151.76     4173.12    158.47 o
  13   7   4     2480.21     2634.17    158.79 o
  15   7   4     1512.82     1511.58    298.59 o
 -16   8   4      519.89      630.64    107.33 o
 -14   8   4     1962.35     1954.90    134.40 o
 -12   8   4     2353.30     2348.72    117.03 o
 -10   8   4     4251.31     4200.19    169.11 o
  -8   8   4     2461.81     2318.74    104.72 o
  -6   8   4     2605.18     2802.66    111.04 o
  -4   8   4     3858.82     3734.87    111.81 o
  -2   8   4     3845.41     3832.99    143.90 o
   0   8   4     7904.36     7882.24    189.61 o
   2   8   4     2961.84     3049.55    140.47 o
   4   8   4     3728.89     3481.16    152.23 o
   6   8   4     1360.07     1474.94    118.48 o
   8   8   4     1931.91     1848.54    137.01 o
  10   8   4     1405.08     1549.56    137.77 o
  12   8   4     1866.65     1760.12    174.36 o
  14   8   4      836.62      746.51    204.27 o
 -15   9   4      438.93      570.65    119.87 o
 -13   9   4     1497.54     1555.23    129.77 o
 -11   9   4     3013.59     3134.12    153.16 o
  -9   9   4     1160.69     1209.36     97.39 o
  -7   9   4     1021.69     1055.80     87.27 o
  -5   9   4      616.97      758.03    103.87 o
  -3   9   4     2651.84     2603.27    124.77 o
  -1   9   4     2687.56     2649.69    123.32 o
   1   9   4     4990.67     4855.41    189.99 o
   3   9   4     2047.51     1793.26    131.38 o
   5   9   4      677.85      724.87    109.98 o
   7   9   4      613.63      473.16    109.77 o
   9   9   4      691.41      668.95    147.10 o
  11   9   4     1358.28     1316.09    165.40 o
  13   9   4      729.75      709.67    210.85 o
 -14  10   4     1384.79     1513.44    217.26 o
 -12  10   4     1521.60     1350.49    201.98 o
 -10  10   4      968.08     1160.34    180.28 o
  -8  10   4     3123.10     3570.32    199.87 o
  -6  10   4     5862.89     6130.87    252.98 o
  -4  10   4     4968.56     5059.10    363.38 o
  -2  10   4     3542.07     3528.61    302.13 o
   0  10   4     1886.37     1982.36    179.89 o
   2  10   4     2729.54     2925.45    234.51 o
   4  10   4     2258.02     2316.41    190.35 o
   6  10   4     4454.64     4663.14    200.39 o
   8  10   4     2756.88     2871.62    270.54 o
  10  10   4     1218.63     1308.50    182.66 o
 -11  11   4       26.83      121.79    196.37 o
  -9  11   4        4.96     -153.05    153.05 o
  -7  11   4       11.06     -113.79    157.98 o
  -5  11   4      103.90       59.52    126.82 o
  -3  11   4        6.20      -48.74    121.98 o
  -1  11   4        5.49      -45.85    119.80 o
   1  11   4        1.93        2.78    140.34 o
   3  11   4       10.30       14.90    144.40 o
   5  11   4       18.91       85.47    137.38 o
   7  11   4       20.86     -144.68    168.31 o
  -8  12   4      834.14      698.90    204.02 o
  -6  12   4      972.13      843.57    199.88 o
  -4  12   4     1435.26     1588.36    221.79 o
  -2  12   4     1550.55     1352.61    312.60 o
   0  12   4     1177.60     1279.59    215.68 o
   2  12   4      980.12     1194.78    177.60 o
   4  12   4     1325.63     1095.19    217.99 o
 -21   1   5     4870.32     4818.92    153.31 o
 -19   1   5    10862.52    11050.81    212.63 o
 -17   1   5    13340.10    13147.65    221.49 o
 -15   1   5    12625.97    12845.40    207.28 o
 -13   1   5    14328.83    14798.85    165.31 o
 -11   1   5    23664.20    24179.59    248.23 o
  -9   1   5    39547.45    38911.87    370.92 o
  -7   1   5    77898.14    75998.87    793.00 o
  -5   1   5    40941.53    41261.92    411.09 o
  -3   1   5    21089.79    21057.01    215.91 o
  -1   1   5    18599.83    18377.76    171.07 o
   1   1   5    65027.32    63314.75    532.87 o
   3   1   5    75020.46    72481.89    675.90 o
   5   1   5    55976.51    53461.91    582.98 o
   7   1   5    23263.64    22841.65    306.59 o
   9   1   5     9530.53     9164.56    168.87 o
  11   1   5     9842.94     9617.55    185.17 o
  13   1   5     5927.45     5616.58    213.11 o
  15   1   5     6796.45     7085.84    177.02 o
  17   1   5     3924.82     4163.47    274.76 o
  19   1   5     1960.68     1858.00    224.44 o
 -22   2   5     1265.45     1282.08    103.36 o
 -20   2   5     1193.03     1308.47    110.16 o
 -18   2   5      999.37     1018.56     80.79 o
 -16   2   5     1615.61     1914.80    121.97 o
 -14   2   5     7696.22     7625.40    133.08 o
 -12   2   5    23676.95    23930.67    273.29 o
 -10   2   5    11106.11    11300.09    132.64 o
  -8   2   5     1781.71     1750.84     51.55 o
  -6   2   5     5192.66     5274.28     60.55 o
  -4   2   5    19483.26    20250.52    187.40 o
  -2   2   5    21279.37    21201.05    209.25 o
   0   2   5    35933.05    36406.95    348.29 o
   2   2   5    24171.70    25538.12    273.26 o
   4   2   5      294.59      251.99     31.21 o
   6   2   5     2761.35     2641.20     80.99 o
   8   2   5     5761.20     5726.74    127.62 o
  10   2   5     9930.55     9664.63    208.11 o
  12   2   5     4366.31     4184.30    128.95 o
  14   2   5     2120.20     2271.34    109.47 o
  16   2   5      534.71      595.83    193.42 o
  18   2   5      154.41      168.37    233.27 o
 -21   3   5      998.59      954.56     94.39 o
 -19   3   5      837.60      752.56     82.66 o
 -17   3   5     2997.28     2901.09    106.42 o
 -15   3   5     7588.27     7631.64    154.87 o
 -13   3   5    17674.14    18252.80    200.56 o
 -11   3   5    17131.96    16774.70    180.47 o
  -9   3   5    10379.08    10697.65    121.85 o
  -5   3   5    17544.38    18167.26    177.04 o
  -3   3   5    16929.45    17505.22    207.14 o
  -1   3   5    64094.42    63719.63    632.97 o
   1   3   5    26974.36    27186.27    274.69 o
   3   3   5     6956.44     6718.99     97.23 o
   5   3   5     2906.82     2933.69    107.59 o
   7   3   5     9833.72     9619.48    184.23 o
   9   3   5    14408.77    14324.19    230.97 o
  11   3   5     3698.36     3706.12    132.40 o
  13   3   5     5790.64     5661.61    154.53 o
  15   3   5      649.11      658.49    110.65 o
  17   3   5      561.73      389.35    166.99 o
 -20   4   5     4620.10     4598.71    149.97 o
 -18   4   5     6879.31     6828.83    166.30 o
 -16   4   5     7470.19     7287.96    159.85 o
 -14   4   5     7965.16     7864.43    155.52 o
 -12   4   5     7211.72     7073.61    130.07 o
 -10   4   5    24092.92    24753.26    264.29 o
  -8   4   5    36283.69    36106.47    340.19 o
  -6   4   5    42548.07    42216.98    408.79 o
  -4   4   5    21417.54    21881.19    242.98 o
  -2   4   5    20919.04    21381.61    223.08 o
   0   4   5    23982.67    24720.88    272.41 o
   2   4   5    17386.01    17112.78    220.75 o
   4   4   5    34696.01    34793.52    403.73 o
   6   4   5    19500.69    19368.36    277.42 o
   8   4   5     9525.71     9117.04    173.06 o
  10   4   5     4782.98     5003.61    191.46 o
  12   4   5     6475.02     6449.06    164.92 o
  14   4   5     3551.05     3710.61    216.53 o
  16   4   5     2873.62     2636.96    229.77 o
  18   4   5     2224.67     2387.70    251.88 o
 -21   5   5      166.35      257.24     88.02 o
 -19   5   5        5.93       51.23     85.66 o
 -17   5   5        5.96        9.90     69.67 o
 -15   5   5     1035.23     1077.97     77.38 o
 -13   5   5      333.48      244.77     50.73 o
 -11   5   5      352.90      456.33     51.42 o
  -9   5   5       69.52       87.50     30.38 o
  -7   5   5     1052.73     1062.62     42.35 o
  -5   5   5     2650.42     2984.36     74.90 o
  -3   5   5     7436.43     8103.85    117.70 o
  -1   5   5      750.17      812.93     45.86 o
   1   5   5       42.25       21.21     36.99 o
   3   5   5      178.39      284.61     49.74 o
   5   5   5     1928.15     1866.76     84.78 o
   7   5   5      461.77      400.77     64.67 o
   9   5   5       25.05       25.19     59.66 o
  11   5   5     1311.32     1351.51     91.52 o
  13   5   5      209.27      190.50     86.08 o
  15   5   5       44.86       74.19    121.17 o
  17   5   5        5.53      -12.71    180.83 o
 -20   6   5     2709.35     2529.92    143.67 o
 -18   6   5     5984.64     6024.47    165.56 o
 -16   6   5     7025.95     6989.24    166.01 o
 -14   6   5     5434.16     5306.23    137.84 o
 -12   6   5     6546.12     6511.25    130.66 o
 -10   6   5     9593.47     9539.23    175.23 o
  -8   6   5    25586.61    25380.26    275.43 o
  -6   6   5    24890.41    25014.26    383.26 o
  -4   6   5    22038.37    22150.02    416.30 o
  -2   6   5    13047.77    13369.99    192.40 o
   0   6   5    14532.56    14367.64    383.13 o
   2   6   5    17416.77    17605.82    290.36 o
   4   6   5    14826.16    13899.79    299.15 o
   6   6   5    12410.04    11955.21    241.53 o
   8   6   5     8476.45     8408.81    178.82 o
  10   6   5     4789.19     4933.29    163.11 o
  12   6   5     2508.92     2418.19    130.12 o
  14   6   5     3696.90     3895.44    294.92 o
  16   6   5     2488.67     2622.41    342.52 o
 -19   7   5       33.71       42.53     92.63 o
 -17   7   5      124.11       83.94     84.48 o
 -15   7   5     1730.58     1616.30    109.10 o
 -13   7   5     2309.17     2371.82    134.56 o
 -11   7   5     3044.56     2828.78    124.90 o
  -9   7   5     1028.26      987.37     79.51 o
  -7   7   5     1121.10     1078.15     72.12 o
  -5   7   5      102.07      107.20     52.04 o
  -3   7   5     8763.05     9055.30    180.73 o
  -1   7   5     7793.04     8031.58    280.12 o
   1   7   5     1691.06     1659.98     89.25 o
   3   7   5      314.90      346.40     72.71 o
   5   7   5      715.36      839.75     99.84 o
   7   7   5      585.04      415.33     94.63 o
   9   7   5      826.39      919.33     97.80 o
  11   7   5     3141.06     3091.36    182.61 o
  13   7   5      409.05      417.39    142.61 o
  15   7   5      182.01      230.34    188.39 o
 -18   8   5      287.91      329.27    104.35 o
 -16   8   5     2061.16     2138.98    125.83 o
 -14   8   5     3885.03     3908.46    149.11 o
 -12   8   5     4768.54     4913.91    199.74 o
 -10   8   5     4078.83     4224.92    145.70 o
  -8   8   5     1399.90     1474.66     93.75 o
  -6   8   5     2435.59     2290.11     94.71 o
  -4   8   5     7476.87     7573.74    157.60 o
  -2   8   5    12954.48    12454.62    245.40 o
   0   8   5     4991.37     5383.00    181.03 o
   2   8   5     3565.29     3477.62    151.24 o
   4   8   5     1599.33     1693.50    122.60 o
   6   8   5     2092.04     1986.07    134.36 o
   8   8   5     2165.26     2220.44    144.99 o
  10   8   5     3091.78     3105.58    168.01 o
  12   8   5     2274.77     2296.16    189.70 o
  14   8   5      636.97      568.36    202.49 o
 -15   9   5     1124.59      973.81    126.19 o
 -13   9   5     1770.26     1897.43    222.43 o
 -11   9   5     2216.39     2056.68    132.19 o
  -9   9   5     4082.81     4090.57    161.58 o
  -7   9   5     4569.04     4972.06    171.88 o
  -5   9   5     5974.35     6078.18    195.84 o
  -3   9   5     3423.27     3484.08    135.22 o
  -1   9   5     2958.00     3193.63    222.83 o
   1   9   5     4131.57     4124.90    170.86 o
   3   9   5     2960.17     2940.31    155.31 o
   5   9   5     2567.03     2658.00    210.32 o
   7   9   5     3104.06     3226.24    172.48 o
   9   9   5     2258.16     2332.85    160.87 o
  11   9   5      698.14      855.82    165.89 o
 -14  10   5      203.17      207.51    174.56 o
 -12  10   5      284.34      538.18    165.77 o
 -10  10   5      264.13       64.92    117.22 o
  -8  10   5      313.21      409.75    124.06 o
  -6  10   5      262.93      375.01    102.96 o
  -4  10   5      286.21      356.89    120.44 o
  -2  10   5      215.40      382.43    125.33 o
   0  10   5      834.34      577.03    132.79 o
   2  10   5       40.76      151.81    105.24 o
   4  10   5      244.71      206.94    109.21 o
   6  10   5       16.66      200.36    118.58 o
   8  10   5      474.38      610.35    157.41 o
  10  10   5      156.94       59.72    145.91 o
 -11  11   5     1069.60     1071.20    211.21 o
  -9  11   5     1877.76     1466.71    340.91 o
  -7  11   5     2553.62     2461.26    227.84 o
  -5  11   5     2833.74     3128.34    206.77 o
  -3  11   5     2344.33     2289.67    182.74 o
  -1  11   5     1601.54     1549.43    167.24 o
   1  11   5     1041.94      852.39    163.63 o
   3  11   5     2591.55     2612.42    223.49 o
   5  11   5     2224.78     2007.86    190.32 o
   7  11   5     1089.66     1006.66    223.41 o
  -6  12   5        4.17     -100.54    161.69 o
  -4  12   5       95.02      225.83    196.01 o
  -2  12   5      275.16      211.47    151.05 o
   0  12   5      456.75      285.20    151.25 o
   2  12   5        5.97      -86.01    143.66 o
   4  12   5       68.00     -147.80    165.98 o
 -22   0   6     4754.14     5018.30    224.49 o
 -20   0   6    10835.09    10292.23    291.03 o
 -18   0   6    14394.73    14045.14    333.14 o
 -16   0   6    17279.91    16427.42    350.85 o
 -14   0   6     1389.70     1459.31     67.34 o
 -12   0   6    26100.54    26557.63    361.33 o
 -10   0   6    65373.43    64787.59    807.61 o
  -8   0   6    78817.50    77579.90   1238.68 o
  -6   0   6    40776.07    40135.29    824.91 o
  -4   0   6    57561.40    55465.13    893.51 o
  -2   0   6    21427.70    20702.32    267.71 o
   0   0   6    22223.42    21711.68    287.59 o
   2   0   6   136502.55   125553.61   1988.55 o
   4   0   6    29278.12    27480.60    421.12 o
   6   0   6    25707.76    25744.53    476.12 o
   8   0   6     6721.18     6828.48    202.59 o
  10   0   6    11304.51    11290.79    283.27 o
  12   0   6     5355.60     5337.66    201.42 o
  14   0   6     7915.05     8251.83    375.85 o
  16   0   6     6745.03     7331.96    489.39 o
  18   0   6     3345.01     2971.65    356.14 o
 -23   1   6      102.85       85.88     81.73 o
 -21   1   6      167.30       27.89     72.59 o
 -19   1   6      333.40      403.35     70.20 o
 -17   1   6      554.46      580.63     64.48 o
 -15   1   6     1829.44     1813.77     76.68 o
 -13   1   6    10320.28    10600.11    126.25 o
 -11   1   6     2284.25     2364.32     51.97 o
  -9   1   6     1107.81     1288.49     43.88 o
  -7   1   6     1010.35     1065.16     43.43 o
  -5   1   6    25551.36    26964.97    317.05 o
  -3   1   6     6799.28     7058.72     78.25 o
  -1   1   6     3927.21     4245.91     61.02 o
   1   1   6     1980.98     2105.35     53.63 o
   3   1   6      334.65      366.08     29.94 o
   5   1   6     2121.18     2156.75     76.42 o
   7   1   6     2516.76     2816.38    120.21 o
   9   1   6     1659.82     1623.27     90.02 o
  11   1   6     1924.82     1928.81     91.60 o
  13   1   6     1372.47     1511.54     93.66 o
  15   1   6       13.60      126.49     95.74 o
  17   1   6       34.39     -138.01    161.31 o
 -22   2   6     2726.26     2795.17    125.63 o
 -20   2   6     4363.67     4121.83    135.67 o
 -18   2   6     7087.31     6909.94    157.28 o
 -16   2   6     5374.56     5189.35    126.46 o
 -14   2   6    24357.48    24395.14    285.60 o
 -12   2   6    13802.81    14079.71    154.37 o
 -10   2   6    16052.21    16571.78    167.17 o
  -8   2   6    16952.54    16946.09    173.31 o
  -6   2   6    45545.05    46039.39    491.63 o
  -4   2   6    55331.23    54361.36    479.04 o
  -2   2   6    40308.10    39769.32    462.38 o
   0   2   6    31596.08    31046.37    302.91 o
   2   2   6    10084.52     9332.08    110.23 o
   4   2   6    29170.35    29835.97    323.37 o
   6   2   6     8015.84     7891.91    157.11 o
   8   2   6    15048.78    14735.44    231.39 o
  10   2   6     5608.10     5660.08    142.30 o
  12   2   6     7543.79     7580.79    173.42 o
  14   2   6     4481.86     4343.21    158.17 o
  16   2   6     2073.81     1978.75    216.95 o
  18   2   6      673.39      620.10    189.17 o
 -21   3   6     1562.76     1751.45    124.00 o
 -19   3   6     2741.91     2922.86    113.66 o
 -17   3   6     7689.33     7484.30    197.17 o
 -15   3   6     9585.43     9376.65    171.50 o
 -13   3   6     6725.40     6841.04    119.65 o
 -11   3   6    17369.67    17288.48    221.67 o
  -9   3   6    22858.98    23561.01    240.99 o
  -7   3   6    14814.51    15396.07    175.56 o
  -5   3   6    12918.09    12755.43    131.43 o
  -3   3   6    46833.00    47617.11    513.10 o
  -1   3   6     9281.26     8926.05    109.16 o
   1   3   6    23145.95    23951.16    269.67 o
   3   3   6    30088.32    29974.73    348.70 o
   5   3   6     8276.02     8402.67    164.12 o
   7   3   6     6594.06     6128.46    145.97 o
   9   3   6    13316.17    13038.25    221.77 o
  11   3   6     6399.37     6745.82    161.05 o
  13   3   6     1580.86     1629.16    111.34 o
  15   3   6     1986.54     1813.75    162.98 o
  17   3   6     1302.22     1241.21    213.50 o
 -22   4   6      278.10      252.92     87.86 o
 -20   4   6       61.88      131.26     75.76 o
 -18   4   6      377.08      331.20     70.54 o
 -16   4   6     5764.27     5507.57    137.69 o
 -14   4   6     4682.39     4525.68    136.39 o
 -12   4   6     3190.49     3292.69     73.40 o
 -10   4   6      479.79      566.30     37.48 o
  -8   4   6     2745.30     2910.14     60.83 o
  -6   4   6     4066.36     4015.85     66.18 o
  -4   4   6     5116.36     5321.97     94.79 o
  -2   4   6    21889.32    21630.65    241.17 o
   0   4   6    14016.69    14762.26    180.71 o
   2   4   6      999.06     1044.10     75.86 o
   4   4   6      509.06      582.26     49.75 o
   6   4   6     3295.93     3355.43    103.49 o
   8   4   6     2520.50     2634.53    143.99 o
  10   4   6     5193.49     5104.52    174.54 o
  12   4   6     1242.97     1207.16    101.52 o
  14   4   6       65.49       86.68    100.74 o
  16   4   6       39.51      -48.53    161.06 o
 -21   5   6     4248.34     4327.49    150.97 o
 -19   5   6     6745.96     6775.45    174.25 o
 -17   5   6     4793.44     4964.63    140.46 o
 -15   5   6     4931.86     4745.15    128.18 o
 -13   5   6     9165.93     9085.74    168.50 o
 -11   5   6    17587.97    17444.60    233.24 o
  -9   5   6    28291.46    27981.58    279.67 o
  -7   5   6    28072.84    28689.97    298.64 o
  -5   5   6    28115.05    28538.34    315.45 o
  -3   5   6     8126.98     8216.38    131.44 o
  -1   5   6    20370.09    20545.48    240.90 o
   1   5   6    21392.98    21776.29    296.46 o
   3   5   6    25717.43    25849.02    384.90 o
   5   5   6    22866.38    22196.31    314.92 o
   7   5   6    14003.14    13581.85    229.33 o
   9   5   6     3533.76     3373.29    116.25 o
  11   5   6     2743.58     2716.91    127.89 o
  13   5   6     5600.77     5263.75    246.45 o
  15   5   6     4038.76     4557.59    233.25 o
 -20   6   6       50.96       61.77     92.86 o
 -18   6   6      124.20      330.80     77.44 o
 -16   6   6      863.81      987.16     81.55 o
 -14   6   6      573.74      623.75     67.95 o
 -12   6   6       76.52       55.73     51.53 o
 -10   6   6       62.50      119.69     45.72 o
  -8   6   6      113.06      131.92     48.49 o
  -6   6   6      196.44      169.91     51.87 o
  -4   6   6      218.36      304.48     46.22 o
  -2   6   6      969.90     1132.94     60.08 o
   0   6   6     1003.25     1127.28     79.11 o
   2   6   6      392.33      562.23    104.60 o
   4   6   6       23.07      -15.88     59.65 o
   6   6   6      144.97      265.48     64.71 o
   8   6   6      388.97      611.18     84.04 o
  10   6   6     1026.66     1154.00    101.48 o
  12   6   6      199.97      334.53    110.40 o
  14   6   6        6.10       50.47    128.96 o
  16   6   6        3.13      -95.49    176.62 o
 -19   7   6     1519.36     1455.83    124.08 o
 -17   7   6     3772.37     3922.48    154.76 o
 -15   7   6     5672.73     5909.30    174.62 o
 -13   7   6     6627.27     6331.54    168.96 o
 -11   7   6     4836.60     4705.21    120.56 o
  -9   7   6     6714.12     6631.62    164.59 o
  -7   7   6    12943.48    12573.99    209.35 o
  -5   7   6     6273.50     6466.49    146.09 o
  -3   7   6    12280.16    11734.27    255.62 o
  -1   7   6    12908.30    12940.09    272.88 o
   1   7   6    10647.65    10607.98    271.81 o
   3   7   6     4516.27     4539.79    172.51 o
   5   7   6     6363.34     5974.07    194.42 o
   7   7   6     5526.74     5182.80    188.33 o
   9   7   6     4655.73     4699.96    222.23 o
  11   7   6     3797.47     3667.81    178.15 o
  13   7   6     1528.29     1760.23    175.84 o
  15   7   6      803.30      984.03    235.18 o
 -18   8   6      332.32      364.56    103.19 o
 -16   8   6     1606.35     1593.82    121.16 o
 -14   8   6     2448.70     2348.55    122.92 o
 -12   8   6     3326.22     3343.63    176.37 o
 -10   8   6     2104.16     2114.08    218.44 o
  -8   8   6     2081.33     2195.55    104.81 o
  -6   8   6     2335.09     2448.49    106.26 o
  -4   8   6     5244.04     5130.70    130.78 o
  -2   8   6     5329.66     5384.56    178.78 o
   0   8   6     2701.46     2743.01    138.16 o
   2   8   6     2403.42     2578.04    139.47 o
   4   8   6     2215.39     2176.60    133.74 o
   6   8   6     2560.63     2842.66    154.44 o
   8   8   6     2253.04     2377.16    155.39 o
  10   8   6     1395.62     1518.49    142.53 o
  12   8   6      732.34      862.25    163.39 o
 -15   9   6     1394.02     1679.61    138.49 o
 -13   9   6     1892.71     1930.86    166.15 o
 -11   9   6     1472.40     1335.08    116.59 o
  -9   9   6      535.45      569.35     93.07 o
  -7   9   6      193.70      250.68     72.47 o
  -5   9   6     2850.34     2954.94    147.20 o
  -3   9   6     2947.65     3017.87    148.11 o
  -1   9   6     2451.93     2285.66    131.86 o
   1   9   6      540.13      416.88    102.00 o
   3   9   6      755.43      753.42    129.44 o
   5   9   6      777.07      729.25    119.99 o
   7   9   6     1003.98     1048.50    131.87 o
   9   9   6     1276.53     1165.14    141.38 o
  11   9   6      701.71      740.25    194.64 o
 -14  10   6     1274.08     1210.27    197.95 o
 -12  10   6     1742.63     1581.77    197.21 o
 -10  10   6     2917.22     3000.72    189.99 o
  -8  10   6     4075.25     4110.55    369.99 o
  -6  10   6     3860.14     3551.98    207.05 o
  -4  10   6     1582.53     1536.88    151.00 o
  -2  10   6     1890.56     1926.71    159.79 o
   0  10   6     3966.88     3828.11    206.47 o
   2  10   6     2743.28     2831.71    250.35 o
   4  10   6     2999.01     2942.99    196.40 o
   6  10   6     2316.31     2048.22    183.61 o
   8  10   6     1365.26     1179.70    202.71 o
  10  10   6      610.90      820.82    204.04 o
 -11  11   6       23.77      130.95    175.82 o
  -9  11   6       51.81      136.98    167.72 o
  -7  11   6       91.93       48.78    157.17 o
  -5  11   6       33.23      -27.61    147.28 o
  -3  11   6      147.75       88.71    129.31 o
  -1  11   6       68.24       52.06    147.43 o
   1  11   6       52.13      129.50    131.27 o
   3  11   6       29.83      -90.09    128.85 o
   5  11   6        7.88      -45.23    138.55 o
   7  11   6       17.36       62.46    179.68 o
  -6  12   6      921.81      849.71    213.29 o
  -4  12   6     1374.27     1119.40    216.58 o
  -2  12   6     1406.73     1322.54    221.50 o
   0  12   6      724.07      762.70    165.83 o
   2  12   6      961.39     1170.31    180.37 o
 -23   1   7     3665.23     3692.20    141.19 o
 -21   1   7     6070.63     6091.92    162.24 o
 -19   1   7     9426.42     9260.78    184.75 o
 -17   1   7     9525.46     9499.29    175.07 o
 -15   1   7    10535.09    10309.46    173.50 o
 -13   1   7    19024.00    20252.65    217.73 o
 -11   1   7    40639.85    40484.89    413.39 o
  -9   1   7    63048.63    62003.16    778.36 o
  -7   1   7    60928.14    59092.65    827.99 o
  -5   1   7    47273.23    46663.47    463.33 o
  -3   1   7    28528.32    27768.83    264.89 o
  -1   1   7    39896.14    39662.17    398.05 o
   1   1   7    32243.80    31255.62    291.77 o
   3   1   7    64489.16    64298.00    611.87 o
   5   1   7    40264.93    39594.44    451.20 o
   7   1   7    11527.13    11232.10    189.29 o
   9   1   7     7978.44     7776.37    160.73 o
  11   1   7     9522.21     9707.21    261.42 o
  13   1   7     8897.63     8931.18    264.92 o
  15   1   7     4400.22     4561.28    259.91 o
  17   1   7     2308.91     2458.35    429.13 o
 -22   2   7      375.63      375.78     83.70 o
 -20   2   7      948.01      914.58     82.79 o
 -18   2   7     5158.95     5181.65    136.09 o
 -16   2   7     6906.89     6813.45    143.50 o
 -14   2   7     8362.77     8471.57    139.22 o
 -12   2   7     3019.06     3013.79     64.88 o
 -10   2   7     8529.97     8972.79    108.26 o
  -8   2   7     4102.58     3956.59     69.99 o
  -6   2   7    18156.47    18696.71    223.76 o
  -4   2   7    29377.35    29288.19    297.49 o
  -2   2   7    24274.62    25089.13    296.48 o
   0   2   7    10204.63    10991.07    127.11 o
   2   2   7     2486.07     2562.80     60.66 o
   4   2   7    10303.34    10736.89    146.46 o
   6   2   7     4879.89     4807.14    115.47 o
   8   2   7    13246.94    13544.32    223.33 o
  10   2   7     3730.05     3775.94    121.30 o
  12   2   7     1472.28     1558.58    109.48 o
  14   2   7      137.60      372.68    104.13 o
  16   2   7      623.67      356.34    398.31 o
 -21   3   7     1110.61     1047.85     91.69 o
 -19   3   7     1889.57     1987.20     97.90 o
 -17   3   7     6995.74     6788.07    151.93 o
 -15   3   7    11752.59    11863.28    205.96 o
 -13   3   7    10320.26    10432.19    134.60 o
 -11   3   7     7188.44     7374.00     95.67 o
  -9   3   7     7933.82     8116.49    103.04 o
  -7   3   7    20832.59    20843.37    225.20 o
  -5   3   7    21325.56    22029.15    221.54 o
  -3   3   7    36411.41    37517.84    385.32 o
  -1   3   7    15456.76    15770.94    171.77 o
   1   3   7    15094.67    15854.01    178.35 o
   3   3   7     1575.10     1442.35     57.65 o
   5   3   7     5964.73     5721.93    125.54 o
   7   3   7    18388.64    17520.36    264.26 o
   9   3   7    12227.40    11863.92    212.33 o
  11   3   7     4105.06     4099.85    147.50 o
  13   3   7      464.78      431.43    106.42 o
  15   3   7      806.44      812.50    231.06 o
  17   3   7      392.02      283.61    193.47 o
 -22   4   7     3060.82     3225.73    135.28 o
 -20   4   7     4721.39     4601.24    145.54 o
 -18   4   7     4596.43     4627.88    136.33 o
 -16   4   7     7840.98     7987.19    163.68 o
 -14   4   7     6915.18     6919.74    185.30 o
 -12   4   7    22147.72    21645.83    295.81 o
 -10   4   7    15264.58    15345.45    167.07 o
  -8   4   7    38774.78    39195.14    363.86 o
  -6   4   7    20073.93    20089.17    226.82 o
  -4   4   7    20251.28    20750.43    250.54 o
  -2   4   7    24452.59    25494.68    301.74 o
   0   4   7    23362.43    23605.19    265.33 o
   2   4   7    31585.61    32008.81    375.02 o
   4   4   7    22231.09    22255.99    285.36 o
   6   4   7    19175.50    18412.59    274.75 o
   8   4   7     1654.30     1798.86     98.43 o
  10   4   7     6891.11     6801.39    244.38 o
  12   4   7     3943.22     4127.99    174.57 o
  14   4   7     4309.33     4567.00    193.87 o
  16   4   7     2159.43     1942.00    520.73 o
 -21   5   7       25.36       23.32     82.65 o
 -19   5   7        6.35      -10.57     69.33 o
 -17   5   7       14.50       12.16     60.25 o
 -15   5   7      512.11      561.15     65.91 o
 -13   5   7     1126.37     1225.95     74.16 o
 -11   5   7      891.58      858.28     56.74 o
  -9   5   7      499.73      576.69     46.01 o
  -7   5   7       15.27       14.77     35.60 o
  -5   5   7     2225.24     2283.04     71.19 o
  -3   5   7      955.34     1005.15     52.52 o
  -1   5   7      762.79      920.41     48.42 o
   1   5   7       50.37        2.37     41.67 o
   3   5   7      200.35      193.53     51.25 o
   5   5   7      208.56      210.27     59.06 o
   7   5   7      604.11      641.22     71.00 o
   9   5   7      871.15      767.91     98.19 o
  11   5   7       34.05      -87.80     87.80 o
  13   5   7      103.61       65.93    101.99 o
  15   5   7        6.27      102.50    134.24 o
 -20   6   7     3655.06     3680.98    157.04 o
 -18   6   7     4193.00     4278.32    138.60 o
 -16   6   7     3955.02     4099.15    137.76 o
 -14   6   7     9501.38     9610.88    183.16 o
 -12   6   7     6749.48     6464.87    139.77 o
 -10   6   7    20535.49    20398.83    266.61 o
  -8   6   7    14661.96    14522.83    351.56 o
  -6   6   7    19718.13    19895.15    258.35 o
  -4   6   7    10722.38    10966.68    249.80 o
  -2   6   7    13319.50    13745.65    255.23 o
   0   6   7    23638.89    23657.61    457.39 o
   2   6   7    21096.23    20638.24    407.73 o
   4   6   7    13556.87    12724.26    276.23 o
   6   6   7     4472.63     4287.43    175.71 o
   8   6   7     8296.21     8424.77    208.75 o
  10   6   7     2005.07     2006.90    158.57 o
  12   6   7     4396.07     4326.52    190.07 o
  14   6   7     3049.91     3092.66    213.85 o
 -19   7   7      187.91      201.97     96.94 o
 -17   7   7     1466.71     1589.40    114.39 o
 -15   7   7     2212.15     2388.60    117.53 o
 -13   7   7      961.35      942.85     86.94 o
 -11   7   7      354.25      269.38     63.09 o
  -9   7   7      380.08      325.82     66.68 o
  -7   7   7      716.73      687.77     73.12 o
  -5   7   7     3841.43     3834.87    122.16 o
  -3   7   7     6692.26     6817.95    203.71 o
  -1   7   7     2166.14     2229.07    169.01 o
   1   7   7      478.17      553.72     89.01 o
   3   7   7      353.47      417.00     95.73 o
   5   7   7      877.28      934.62    134.53 o
   7   7   7     1456.74     1646.59    129.72 o
   9   7   7     1981.38     2096.15    143.09 o
  11   7   7      334.33      453.40    136.03 o
  13   7   7       60.49      173.37    141.04 o
 -18   8   7     1539.32     1512.68    123.68 o
 -16   8   7     3219.64     3437.12    165.32 o
 -14   8   7     2548.10     2776.17    128.28 o
 -12   8   7     3930.25     4135.04    230.85 o
 -10   8   7     1427.20     1454.39    108.69 o
  -8   8   7     2248.18     2332.16    107.16 o
  -6   8   7     4283.09     4218.10    134.81 o
  -4   8   7    10911.26    10768.03    416.38 o
  -2   8   7     8106.47     8428.66    275.33 o
   0   8   7     3845.42     3708.23    192.07 o
   2   8   7     1976.85     1827.49    125.45 o
   4   8   7     1816.56     2028.35    136.16 o
   6   8   7     3448.96     3630.26    168.86 o
   8   8   7     2497.89     2482.08    156.06 o
  10   8   7     2965.79     2876.65    173.15 o
  12   8   7      592.78      482.61    156.57 o
 -15   9   7     1508.64     1564.15    137.76 o
 -13   9   7     2971.53     2948.55    194.33 o
 -11   9   7     2715.01     2715.68    249.30 o
  -9   9   7     2936.32     2912.39    140.24 o
  -7   9   7     3305.84     3509.53    146.99 o
  -5   9   7     3389.27     3526.34    173.28 o
  -3   9   7     1513.72     1636.17    121.22 o
  -1   9   7     5776.46     5266.61    224.87 o
   1   9   7     4008.45     3545.31    194.03 o
   3   9   7     2886.48     2986.79    161.15 o
   5   9   7     1767.10     1768.34    185.45 o
   7   9   7     1842.89     1790.77    147.41 o
   9   9   7      805.35      537.40    131.70 o
  11   9   7      702.86      736.13    206.09 o
 -14  10   7      298.64      189.89    137.83 o
 -12  10   7      225.17       34.87    122.51 o
 -10  10   7      191.94      220.46    117.76 o
  -8  10   7      181.24      352.05    120.23 o
  -6  10   7      239.76      340.35    118.99 o
  -4  10   7      235.61      264.33    120.35 o
  -2  10   7      520.31      465.13    126.83 o
   0  10   7      398.60      418.18    124.91 o
   2  10   7      347.41      241.54    134.87 o
   4  10   7       72.94       15.54    168.58 o
   6  10   7      267.26      371.93    140.49 o
   8  10   7      232.32      230.37    181.32 o
 -11  11   7     1988.93     1801.03    223.59 o
  -9  11   7     1908.77     1626.04    215.05 o
  -7  11   7     1670.03     1893.34    212.51 o
  -5  11   7     1374.67     1519.01    210.43 o
  -3  11   7     2855.85     2914.76    296.97 o
  -1  11   7      814.36     1028.00    153.24 o
   1  11   7     2574.25     3059.90    207.05 o
   3  11   7     1871.69     2029.30    194.57 o
   5  11   7     1242.11     1464.95    179.34 o
  -6  12   7       91.36      286.08    186.73 o
  -4  12   7      189.04      300.91    191.16 o
  -2  12   7      177.87      292.07    194.20 o
   0  12   7       38.20      316.35    180.32 o
 -22   0   8     5574.52     5723.67    226.13 o
 -20   0   8     5888.35     5850.75    258.80 o
 -18   0   8    11356.81    11325.90    281.91 o
 -16   0   8    12310.70    12012.54    273.32 o
 -14   0   8    11279.54    11383.63    213.45 o
 -12   0   8    31899.93    31580.08    466.50 o
 -10   0   8    71721.87    69426.85   1120.23 o
  -8   0   8    53230.80    53436.95    868.79 o
  -6   0   8     8026.53     7642.17    147.47 o
  -4   0   8    27975.03    27509.29    462.47 o
  -2   0   8    33887.48    33266.96    549.16 o
   0   0   8    74462.80    71318.23    890.05 o
   2   0   8    84563.77    80582.31   1298.27 o
   4   0   8    40765.31    40459.46    679.26 o
   6   0   8     4458.04     4817.80    163.67 o
   8   0   8     5737.35     5931.33    198.36 o
  10   0   8    16855.59    16812.47    385.04 o
  12   0   8     6947.34     6765.27    298.96 o
  14   0   8     5084.46     5176.33    289.08 o
  16   0   8     2243.36     2076.77    331.97 o
 -23   1   8       58.81      118.43     79.70 o
 -21   1   8      112.73      202.93     72.32 o
 -19   1   8     2752.08     2810.85    103.55 o
 -17   1   8      685.95      846.28     92.88 o
 -15   1   8     3320.89     3362.26     94.01 o
 -13   1   8     1671.21     1836.20     87.14 o
 -11   1   8      253.98      327.31     36.70 o
  -7   1   8     8718.04     9408.14    167.57 o
  -5   1   8    22527.43    23336.33    241.10 o
  -3   1   8     6102.39     6263.88     86.00 o
   3   1   8      965.60      989.67     45.42 o
   5   1   8     8958.68     8958.75    149.43 o
   7   1   8     8008.72     8064.54    187.51 o
   9   1   8       32.72       24.62     57.58 o
  11   1   8      123.21      120.13     73.45 o
  13   1   8       54.83      191.08     96.98 o
  15   1   8      333.82      255.71    111.70 o
  17   1   8      202.36      341.65    187.15 o
 -22   2   8     2724.90     2635.88    118.25 o
 -20   2   8     5973.34     5952.55    152.43 o
 -18   2   8     6666.43     6788.64    151.60 o
 -16   2   8     9837.90     9415.41    168.52 o
 -14   2   8    16101.93    16666.45    218.09 o
 -12   2   8    16647.99    16899.09    191.51 o
 -10   2   8    13927.13    14268.39    245.72 o
  -8   2   8    13441.05    13123.17    160.97 o
  -6   2   8    47757.54    47798.47    511.66 o
  -4   2   8    32427.25    31488.49    321.31 o
  -2   2   8    30160.25    30384.71    315.78 o
   0   2   8    24830.60    25015.90    254.85 o
   2   2   8    22273.78    22557.56    240.89 o
   4   2   8    15341.78    15077.81    267.23 o
   6   2   8    23620.87    23055.45    319.48 o
   8   2   8    10532.30    10264.58    193.19 o
  10   2   8     1985.52     2094.28     97.46 o
  12   2   8     4654.71     4509.66    188.04 o
  14   2   8     2513.08     2478.07    154.27 o
  16   2   8     1371.06     1563.14    218.69 o
 -21   3   8     1636.80     1670.71    100.58 o
 -19   3   8     2867.63     3070.18    118.49 o
 -17   3   8    12926.38    12494.64    212.46 o
 -15   3   8     7268.13     7221.57    142.26 o
 -13   3   8     5813.65     5704.34    108.18 o
 -11   3   8    10483.13    10197.71    132.55 o
  -9   3   8    19961.07    20321.23    210.35 o
  -7   3   8    17288.67    17711.40    184.94 o
  -5   3   8    30398.30    30855.08    342.71 o
  -3   3   8    24397.65    24907.43    286.49 o
  -1   3   8     4336.09     4230.21     79.44 o
   1   3   8    18798.81    19368.96    242.47 o
   3   3   8    12586.69    13013.42    225.52 o
   5   3   8    11259.49    11118.38    186.95 o
   7   3   8     7754.03     7391.22    170.55 o
   9   3   8     7502.19     7542.87    185.33 o
  11   3   8     1714.22     2036.99    131.08 o
  13   3   8     1363.31     1373.94    130.76 o
  15   3   8     1365.50     1320.41    161.57 o
 -22   4   8      176.87       66.53     81.77 o
 -20   4   8      312.51      265.26     75.23 o
 -18   4   8     2139.27     2190.33    113.20 o
 -16   4   8     4796.84     4639.45    124.14 o
 -14   4   8     4282.20     3960.13    106.93 o
 -12   4   8     1157.53     1234.51     54.80 o
 -10   4   8      146.03      214.11     37.72 o
  -8   4   8     6549.44     6741.74     90.14 o
  -6   4   8     5508.34     5628.03     91.46 o
  -4   4   8     9219.56     9440.99    129.03 o
  -2   4   8     7447.92     7353.94    114.26 o
   0   4   8     3570.14     3592.69     80.32 o
   2   4   8      684.75      793.18     52.36 o
   4   4   8     4547.72     4573.02    154.68 o
   6   4   8     4590.91     4455.31    124.22 o
   8   4   8     4036.49     3853.00    153.18 o
  10   4   8     1838.57     1957.65    134.39 o
  12   4   8       35.80        7.11     98.11 o
  14   4   8       62.48     -102.89    102.89 o
  16   4   8      491.80      616.08    193.88 o
 -21   5   8     4598.38     4597.69    151.35 o
 -19   5   8     3795.28     3669.17    127.24 o
 -17   5   8     2317.59     2356.01     98.00 o
 -15   5   8     7168.13     7234.41    153.14 o
 -13   5   8    15098.08    15275.21    233.90 o
 -11   5   8    22582.51    22518.60    283.67 o
  -9   5   8    22125.46    22053.04    240.61 o
  -7   5   8    17682.24    17942.13    216.64 o
  -5   5   8    10636.86    10782.44    160.41 o
  -3   5   8    13510.94    13868.72    210.08 o
  -1   5   8    30574.57    31077.14    372.00 o
   1   5   8    24972.12    24857.51    335.63 o
   3   5   8    18208.79    18324.54    272.09 o
   5   5   8     6005.93     5982.32    160.19 o
   7   5   8     3879.46     4084.11    142.68 o
   9   5   8     3742.42     3586.94    186.80 o
  11   5   8     6117.45     6154.88    216.47 o
  13   5   8     4972.61     5245.63    212.20 o
  15   5   8     2062.03     2158.64    196.44 o
 -20   6   8       21.74      153.31     90.60 o
 -18   6   8      660.87      655.13     95.56 o
 -16   6   8      623.76      622.73     71.72 o
 -14   6   8       13.23       59.83     56.15 o
 -12   6   8       68.07       38.73     51.07 o
 -10   6   8      185.26      158.85     48.56 o
  -8   6   8     1653.51     1646.33     90.29 o
  -6   6   8     2136.08     2096.49     81.25 o
  -4   6   8     1308.99     1466.24     66.73 o
  -2   6   8       14.33      -21.18     46.80 o
   0   6   8       46.41       33.91     50.13 o
   2   6   8      210.16      251.81     87.63 o
   4   6   8      128.86      346.96     85.25 o
   6   6   8      663.03      734.67     98.92 o
   8   6   8      602.51      639.03    105.45 o
  10   6   8       96.16      112.36    120.19 o
  12   6   8       83.32       84.44    107.92 o
  14   6   8       15.33      150.07    145.72 o
 -19   7   8     2635.95     2598.17    195.43 o
 -17   7   8     3054.67     3104.55    134.98 o
 -15   7   8     3790.27     3937.60    176.14 o
 -13   7   8     5072.73     4914.02    151.36 o
 -11   7   8     5351.87     5611.74    248.57 o
  -9   7   8     8562.87     8593.17    203.36 o
  -7   7   8    10878.61    10916.18    238.46 o
  -5   7   8     8997.95     9105.06    187.88 o
  -3   7   8     8404.38     8207.67    208.37 o
  -1   7   8     9664.55     9754.00    233.68 o
   1   7   8     8125.42     8071.83    225.19 o
   3   7   8     3474.85     3475.24    149.69 o
   5   7   8     4229.98     4297.59    249.20 o
   7   7   8     4094.04     4151.02    255.22 o
   9   7   8     3718.80     3876.12    181.38 o
  11   7   8     2365.72     2644.89    196.07 o
  13   7   8      955.39      948.56    165.91 o
 -18   8   8      643.93      802.11    110.79 o
 -16   8   8     1735.02     1958.38    122.49 o
 -14   8   8     2560.96     2421.51    136.04 o
 -12   8   8     1559.99     1576.92    114.89 o
 -10   8   8     1955.73     1949.83    198.84 o
  -8   8   8     1546.11     1592.66    105.29 o
  -6   8   8     4138.73     4134.79    161.64 o
  -4   8   8     5521.07     5656.08    212.35 o
  -2   8   8     3374.41     3216.29    248.88 o
   0   8   8      970.02      896.93    104.39 o
   2   8   8     1316.83     1262.71    116.99 o
   4   8   8     1960.69     2370.46    142.80 o
   6   8   8     2108.74     2208.83    150.65 o
   8   8   8     1320.20     1664.64    233.49 o
  10   8   8      492.19      663.56    129.92 o
  12   8   8      311.12      121.38    364.41 o
 -15   9   8      984.38     1202.97    129.18 o
 -13   9   8      759.34      610.08    108.06 o
 -11   9   8      695.67      751.58    101.56 o
  -9   9   8      588.10      662.50    118.45 o
  -7   9   8     1329.69     1414.99    137.64 o
  -5   9   8     3115.59     3480.47    156.89 o
  -3   9   8     4055.04     4094.66    196.93 o
  -1   9   8      570.65      703.26    125.44 o
   1   9   8       68.40      118.91    115.40 o
   3   9   8      820.53      719.25    138.13 o
   5   9   8     1470.24     1352.24    159.39 o
   7   9   8     1194.07     1521.97    243.22 o
   9   9   8      619.09      756.75    200.66 o
 -14  10   8     1568.17     1496.95    168.31 o
 -12  10   8     2840.31     2982.58    193.14 o
 -10  10   8     2858.73     2954.91    186.94 o
  -8  10   8     3125.55     2941.79    324.62 o
  -6  10   8     1537.18     1612.58    153.19 o
  -4  10   8     1030.31     1071.91    138.04 o
  -2  10   8     2916.75     2926.57    189.45 o
   0  10   8     4429.70     4196.14    218.94 o
   2  10   8     2717.73     2669.79    188.97 o
   4  10   8     1124.11      972.32    159.57 o
   6  10   8      677.64      328.43    147.69 o
   8  10   8      625.40      603.55    196.46 o
 -11  11   8        7.71      152.18    167.99 o
  -9  11   8       31.52     -155.80    155.80 o
  -7  11   8        6.75       83.10    156.18 o
  -5  11   8       11.93      -84.61    159.06 o
  -3  11   8      112.44      -10.14    190.00 o
  -1  11   8       50.74     -128.30    160.51 o
   1  11   8       90.28        5.01    170.39 o
   3  11   8        0.14     -102.32    141.31 o
   5  11   8        8.85      158.48    156.18 o
  -4  12   8     1231.30     1479.98    575.28 o
  -2  12   8      902.41     1005.16    207.28 o
 -23   1   9     4080.49     4136.39    140.99 o
 -21   1   9     5065.37     4968.41    141.23 o
 -19   1   9     5221.12     5180.17    132.60 o
 -17   1   9     9228.61     8911.05    162.57 o
 -15   1   9    11301.24    10922.19    172.22 o
 -13   1   9    21431.63    21535.68    239.06 o
 -11   1   9    28628.52    28901.31    352.87 o
  -9   1   9    25209.10    24941.29    381.28 o
  -7   1   9    18621.04    18724.48    294.86 o
  -5   1   9    23570.26    23367.36    303.50 o
  -3   1   9    52327.68    51626.53    512.45 o
  -1   1   9    32908.49    31599.44    331.53 o
   1   1   9    24092.03    24460.74    253.05 o
   3   1   9    12466.65    12767.48    166.92 o
   5   1   9    11628.27    11586.50    176.05 o
   7   1   9     6236.87     6095.70    141.40 o
   9   1   9     8129.90     8341.38    208.29 o
  11   1   9     7022.09     6890.20    213.59 o
  13   1   9     3753.93     3756.15    174.41 o
  15   1   9     1840.37     2215.54    161.20 o
 -22   2   9      572.49      632.74     84.83 o
 -20   2   9     2492.22     2377.25    101.20 o
 -18   2   9     6199.20     6373.72    141.64 o
 -16   2   9     9332.64     9134.17    162.85 o
 -14   2   9      974.13      993.92     51.52 o
 -12   2   9      260.35      307.71     31.39 o
 -10   2   9     5902.90     6069.28    103.91 o
  -8   2   9    27669.17    28308.79    316.20 o
  -6   2   9    16784.27    16694.53    198.78 o
  -4   2   9    14576.94    15140.99    187.12 o
  -2   2   9     2696.21     2880.01     60.28 o
   0   2   9      380.69      434.27     36.27 o
   2   2   9     7099.45     7168.15    105.61 o
   4   2   9    15658.59    15516.29    210.14 o
   6   2   9    12192.73    12285.44    205.62 o
   8   2   9      888.43      861.37     84.95 o
  10   2   9      741.10      680.20    100.44 o
  12   2   9      184.06      149.78    101.43 o
  14   2   9      863.40      984.49    136.67 o
  16   2   9      932.10      890.39    197.67 o
 -21   3   9     2057.64     2056.27    136.70 o
 -19   3   9     5641.35     5671.76    144.34 o
 -17   3   9     4371.30     4506.77    120.94 o
 -15   3   9     8015.72     7616.37    144.42 o
 -13   3   9     1038.23     1053.37     52.49 o
 -11   3   9     1861.01     2002.70     51.33 o
  -9   3   9    13539.68    13529.93    148.94 o
  -7   3   9    28307.99    28313.62    280.29 o
  -5   3   9    24457.10    24462.60    279.77 o
  -3   3   9     4205.61     4369.56     78.45 o
  -1   3   9     6190.97     6360.21    102.34 o
   1   3   9     1729.34     1727.52     57.23 o
   3   3   9    14133.18    14397.66    217.52 o
   5   3   9     6020.49     5854.60    190.09 o
   7   3   9     6603.72     6501.61    169.64 o
   9   3   9     1736.15     1982.00    127.48 o
  11   3   9      690.56      379.16    100.98 o
  13   3   9      814.92      992.95    125.64 o
  15   3   9      998.45     1283.66    166.50 o
 -22   4   9     2392.94     2409.87    118.67 o
 -20   4   9     2513.18     2607.92    111.09 o
 -18   4   9     5111.19     4712.19    131.76 o
 -16   4   9     5606.49     5464.00    176.80 o
 -14   4   9    14916.66    14554.23    221.45 o
 -12   4   9    15615.79    15277.71    204.85 o
 -10   4   9    18208.98    18524.97    203.85 o
  -8   4   9     8505.35     8830.83    122.81 o
  -6   4   9    15136.60    15626.17    185.93 o
  -4   4   9    18226.59    18411.86    215.23 o
  -2   4   9    20690.54    20509.00    240.31 o
   0   4   9    19397.02    19747.93    254.38 o
   2   4   9    11540.66    11710.45    181.41 o
   4   4   9    12735.71    12553.92    209.25 o
   6   4   9     3136.23     3346.42    206.57 o
   8   4   9     7004.37     6892.97    209.09 o
  10   4   9     3545.39     3696.95    166.42 o
  12   4   9     3636.33     3912.63    213.35 o
  14   4   9     1418.91     1359.20    145.87 o
 -21   5   9       47.59        3.76     76.91 o
 -19   5   9       23.89       36.36     67.40 o
 -17   5   9      533.16      511.28     68.80 o
 -15   5   9      115.41      137.34     57.01 o
 -13   5   9     1272.67     1377.52     76.32 o
 -11   5   9      251.13      246.36     50.86 o
  -9   5   9      175.85      175.76     35.06 o
  -7   5   9      356.49      365.06     41.32 o
  -5   5   9     1621.05     1769.12     74.26 o
  -3   5   9      517.50      563.18     66.52 o
  -1   5   9       29.30       31.10     45.10 o
   1   5   9     2882.57     2788.47     92.39 o
   3   5   9      367.73      481.63     84.99 o
   5   5   9      136.91      180.16     69.28 o
   7   5   9       28.62      -65.48     79.37 o
   9   5   9       99.73       55.68     94.00 o
  11   5   9       38.25       13.05    152.62 o
  13   5   9      113.91      288.80    120.52 o
 -20   6   9     3038.08     3123.96    142.19 o
 -18   6   9     1519.78     1691.66     98.08 o
 -16   6   9     4556.84     4468.46    140.00 o
 -14   6   9     8971.59     8709.08    181.44 o
 -12   6   9    15353.97    15215.30    236.43 o
 -10   6   9     9945.53    10011.80    222.99 o
  -8   6   9    10410.89    10202.77    265.78 o
  -6   6   9     7234.77     7279.12    144.53 o
  -4   6   9     7440.01     7470.04    162.57 o
  -2   6   9    16562.42    16871.36    280.71 o
   0   6   9    18381.99    18294.62    432.39 o
   2   6   9    10270.96    10261.62    241.73 o
   4   6   9     1989.58     2041.50    142.04 o
   6   6   9     5907.23     5860.64    199.69 o
   8   6   9     3587.32     3805.25    169.45 o
  10   6   9     4441.48     4461.08    190.72 o
  12   6   9     2231.27     2383.95    168.65 o
 -19   7   9      760.95      925.69    106.00 o
 -17   7   9     2359.65     2447.07    123.80 o
 -15   7   9      341.58      479.15     81.51 o
 -13   7   9      515.64      478.15     76.49 o
 -11   7   9      255.05      280.48     77.71 o
  -9   7   9     1218.22     1297.67     94.94 o
  -7   7   9     4079.36     4208.87    148.25 o
  -5   7   9     5392.49     5843.24    195.34 o
  -3   7   9      666.87      495.39     83.75 o
  -1   7   9      168.46      154.49     90.82 o
   1   7   9     1315.71     1323.65    110.09 o
   3   7   9     1828.57     1987.28    130.20 o
   5   7   9     3279.12     3299.34    158.37 o
   7   7   9      825.46     1137.80    163.17 o
   9   7   9      261.28      199.80    115.59 o
  11   7   9       13.21     -142.40    142.40 o
 -18   8   9     2316.93     2554.65    140.74 o
 -16   8   9     1553.16     1620.76    114.23 o
 -14   8   9     1254.34     1183.85    113.84 o
 -12   8   9     1856.72     1753.62    142.84 o
 -10   8   9     2793.19     2750.73    132.38 o
  -8   8   9     3979.38     3976.01    190.57 o
  -6   8   9     4999.78     4740.75    265.26 o
  -4   8   9     5264.98     5122.84    230.73 o
  -2   8   9     1110.32     1155.33    129.20 o
   0   8   9     1350.56     1270.45    135.70 o
   2   8   9     2422.14     2265.64    168.43 o
   4   8   9     4060.82     4404.74    357.05 o
   6   8   9     1813.98     1704.02    164.66 o
   8   8   9     1690.21     1882.25    304.93 o
  10   8   9      540.26      394.83    148.48 o
 -15   9   9     2351.18     2244.75    190.50 o
 -13   9   9     2764.85     2685.73    149.47 o
 -11   9   9     2564.28     3150.07    209.99 o
  -9   9   9     1948.01     1752.86    120.95 o
  -7   9   9     2680.17     2808.27    203.18 o
  -5   9   9     1228.07     1044.51    168.23 o
  -3   9   9     2971.31     3331.98    348.35 o
  -1   9   9     4444.34     4152.95    202.38 o
   1   9   9     3222.08     3179.34    190.20 o
   3   9   9     1449.04     1867.21    253.00 o
   5   9   9      898.64     1243.89    213.50 o
   7   9   9     1135.20     1156.88    174.75 o
   9   9   9      685.62      875.31    175.25 o
 -12  10   9       36.37       72.63    124.08 o
 -10  10   9      203.43      484.85    158.56 o
  -8  10   9      156.00      218.77    115.45 o
  -6  10   9      522.40      757.06    130.16 o
  -4  10   9       12.41      -89.59    107.38 o
  -2  10   9      211.09      230.91    149.38 o
   0  10   9      199.47      116.79    124.95 o
   2  10   9      118.00      -79.93    211.89 o
   4  10   9      124.96       65.27    158.51 o
   6  10   9      253.99       67.23    160.60 o
  -9  11   9     1378.63     1198.52    204.40 o
  -7  11   9      470.80      561.64    175.01 o
  -5  11   9     1674.54     1309.82    207.48 o
  -3  11   9     1425.40     1410.77    373.78 o
  -1  11   9     2226.72     2681.39    675.88 o
   1  11   9     1340.59     1601.11    736.65 o
   3  11   9      960.57      804.28    340.39 o
 -22   0  10     3581.97     3607.81    177.41 o
 -20   0  10     1796.24     1940.43    126.75 o
 -18   0  10     8978.87     8803.61    231.45 o
 -16   0  10    20161.38    19781.48    385.60 o
 -14   0  10    30439.30    31166.51    486.47 o
 -12   0  10    19296.97    19301.37    350.73 o
 -10   0  10    27999.97    27856.13    474.24 o
  -8   0  10    24713.31    25723.98    437.77 o
  -6   0  10    21868.51    22130.68    384.56 o
  -4   0  10    46457.51    46550.36    752.24 o
  -2   0  10    36767.29    36051.16    608.26 o
   0   0  10    26156.59    26576.96    456.80 o
   2   0  10    13664.81    13824.91    306.18 o
   4   0  10    14114.24    14083.04    333.09 o
   6   0  10     5446.54     5377.79    186.60 o
   8   0  10    17411.24    17061.98    484.42 o
  10   0  10     8376.27     8500.50    659.26 o
  12   0  10     4426.23     4561.60    264.44 o
  14   0  10     1015.37     1021.36    185.83 o
 -23   1  10      173.34      146.12     91.23 o
 -21   1  10     1581.90     1612.43     90.83 o
 -19   1  10     1803.72     2012.58     85.95 o
 -17   1  10      861.09      815.68     60.91 o
 -15   1  10      197.22      282.40     43.18 o
 -13   1  10       43.97      101.25     33.07 o
 -11   1  10     3053.50     3087.36     66.89 o
  -9   1  10     4346.65     4212.16    105.34 o
  -7   1  10     8362.67     8440.09    121.34 o
  -5   1  10     1448.54     1534.86     62.76 o
  -3   1  10     1656.70     1822.53     47.66 o
  -1   1  10      238.81      280.62     33.47 o
   1   1  10      575.34      561.82     35.38 o
   3   1  10     3421.01     3671.78     86.39 o
   5   1  10     5299.63     5142.15    159.43 o
   7   1  10     2405.39     2193.83    120.07 o
   9   1  10      511.51      318.21    103.78 o
  11   1  10       12.85       30.31     98.45 o
  13   1  10      595.99      569.29    118.24 o
  15   1  10      505.77      395.35    122.64 o
 -22   2  10     3119.81     3363.27    123.02 o
 -20   2  10     6364.62     6183.61    149.42 o
 -18   2  10     4788.60     4591.53    126.87 o
 -16   2  10     7371.76     7335.14    139.93 o
 -14   2  10     9453.45     9400.72    138.06 o
 -12   2  10    19774.63    19688.51    258.72 o
 -10   2  10    16437.94    16575.40    235.61 o
  -8   2  10    24003.05    24194.46    300.60 o
  -6   2  10    26662.41    26989.79    327.73 o
  -4   2  10    12959.08    13061.62    161.27 o
  -2   2  10    16066.86    16790.74    194.81 o
   0   2  10    12652.42    12738.41    182.22 o
   2   2  10    10376.71    10185.44    197.20 o
   4   2  10    11238.83    11084.63    227.99 o
   6   2  10    18933.71    19020.74    315.44 o
   8   2  10     2376.53     2381.29    128.59 o
  10   2  10     2539.73     2277.22    139.35 o
  12   2  10     2280.81     2255.21    163.45 o
  14   2  10     1874.75     2162.76    234.09 o
 -21   3  10     1809.62     1796.63    100.05 o
 -19   3  10     5491.92     5206.59    137.60 o
 -17   3  10     8390.20     8486.30    162.66 o
 -15   3  10     5081.84     4982.86    113.28 o
 -13   3  10     5167.14     5196.05     99.03 o
 -11   3  10     6506.19     6540.68     88.69 o
  -9   3  10    19638.04    19797.11    239.46 o
  -7   3  10    20930.49    21636.39    234.08 o
  -5   3  10    16777.96    17228.98    209.03 o
  -3   3  10     5268.62     5303.21     90.56 o
  -1   3  10    13409.60    13723.74    192.60 o
   1   3  10    11731.83    12005.42    228.52 o
   3   3  10     9244.00     9214.33    273.81 o
   5   3  10     9139.32     9107.93    213.18 o
   7   3  10     3488.92     3457.52    148.36 o
   9   3  10     2926.31     2860.11    147.96 o
  11   3  10     1414.21     1684.96    134.27 o
  13   3  10     1113.67     1163.84    132.56 o
  15   3  10      879.43      814.46    161.82 o
 -22   4  10      586.15      754.89     90.22 o
 -20   4  10     1578.06     1785.15    123.47 o
 -18   4  10     2683.29     2599.35    101.39 o
 -16   4  10      591.83      556.60     61.70 o
 -14   4  10      605.11      541.11     56.52 o
 -12   4  10     1265.26     1401.66     66.91 o
 -10   4  10     7802.51     7975.14    110.87 o
  -8   4  10     8927.69     9198.55    137.48 o
  -6   4  10     4572.97     4699.26     85.56 o
  -4   4  10     1320.40     1450.29     55.86 o
  -2   4  10       96.75       85.93     38.61 o
   0   4  10     2106.47     2176.84     75.35 o
   2   4  10     6956.83     6753.05    154.80 o
   4   4  10     3980.48     3933.56    128.67 o
   6   4  10      277.37      292.76    101.16 o
   8   4  10     1711.27     1738.45    126.03 o
  10   4  10      428.99      126.32    102.82 o
  12   4  10       89.05      128.04    109.77 o
  14   4  10      351.64      254.46    149.53 o
 -21   5  10     2734.02     2697.64    120.06 o
 -19   5  10     1972.84     2019.85    100.68 o
 -17   5  10     4243.55     4101.26    122.26 o
 -15   5  10    14311.28    13931.27    224.93 o
 -13   5  10    16106.30    15695.25    237.55 o
 -11   5  10    11998.16    12218.69    211.40 o
  -9   5  10     5413.31     5162.76    114.54 o
  -7   5  10     8343.82     8398.19    128.45 o
  -5   5  10    15851.42    16305.42    204.46 o
  -3   5  10    32044.13    31356.47    893.83 o
  -1   5  10    16396.90    16439.04    249.05 o
   1   5  10    11151.63    10632.95    238.07 o
   3   5  10     6184.33     5639.90    177.72 o
   5   5  10     4370.66     4101.15    176.02 o
   7   5  10     5096.69     4986.61    190.06 o
   9   5  10     4491.32     4491.87    188.91 o
  11   5  10     3763.62     4176.83    190.09 o
  13   5  10     1578.18     1751.90    157.19 o
 -20   6  10      240.10      363.07    131.67 o
 -18   6  10      492.40      609.01     77.34 o
 -16   6  10        6.49       28.10     62.08 o
 -14   6  10       66.78       97.20     58.48 o
 -12   6  10       94.35      172.69     54.43 o
 -10   6  10      382.14      345.41     83.91 o
  -8   6  10     1844.50     1949.39     87.86 o
  -6   6  10     1066.16     1160.61     76.23 o
  -4   6  10       14.16      -19.60     55.77 o
  -2   6  10      389.62      317.95     77.86 o
   0   6  10      340.80      415.16     85.34 o
   2   6  10      713.50      742.60     97.90 o
   4   6  10      511.09      526.62     97.72 o
   6   6  10      197.01      105.42     94.30 o
   8   6  10       44.18       72.69     98.40 o
  10   6  10       14.76      -86.47    105.49 o
  12   6  10       21.76       58.97    141.99 o
 -19   7  10     2390.87     2464.58    133.16 o
 -17   7  10     2579.70     2502.58    123.39 o
 -15   7  10     2383.48     2253.57    112.14 o
 -13   7  10     4784.02     4636.99    165.36 o
 -11   7  10     6083.40     5982.26    179.40 o
  -9   7  10     7221.96     6872.68    245.25 o
  -7   7  10     6585.08     6708.38    215.94 o
  -5   7  10     6779.51     6625.34    370.72 o
  -3   7  10     4072.43     4108.94    178.64 o
  -1   7  10     8002.49     7625.36    327.64 o
   1   7  10     6411.88     6173.01    234.92 o
   3   7  10     4798.72     4703.42    252.83 o
   5   7  10     2362.39     2388.99    173.60 o
   7   7  10     2233.06     2016.42    169.71 o
   9   7  10     2014.11     1989.20    178.72 o
  11   7  10     1008.90     1251.72    174.13 o
 -16   8  10     1020.06     1276.61    122.14 o
 -14   8  10      999.06     1022.57    110.10 o
 -12   8  10     1535.21     1547.40    117.99 o
 -10   8  10     1887.26     1814.02    120.28 o
  -8   8  10     2314.98     2295.93    145.15 o
  -6   8  10     2749.54     2663.84    192.60 o
  -4   8  10     2522.69     2611.27    154.80 o
  -2   8  10     2253.91     2292.68    154.91 o
   0   8  10     1320.85     1276.42    147.71 o
   2   8  10     2120.89     2171.23    168.81 o
   4   8  10     2071.35     2058.53    172.04 o
   6   8  10      794.01      901.12    148.95 o
   8   8  10      481.45      461.50    144.34 o
  10   8  10      302.46      389.22    191.21 o
 -15   9  10      233.80      297.55    107.29 o
 -13   9  10      245.28      215.64     99.85 o
 -11   9  10     1020.57     1109.46    111.20 o
  -9   9  10     1866.49     1873.03    121.94 o
  -7   9  10     1298.77     1197.29    168.72 o
  -5   9  10      983.57      512.43    165.40 o
  -3   9  10     1141.92      895.73    157.45 o
  -1   9  10      372.87      290.21    142.47 o
   1   9  10      905.30      934.45    140.83 o
   3   9  10     1266.26      941.52    146.10 o
   5   9  10      947.30      841.47    155.12 o
   7   9  10      252.30      200.55    233.13 o
 -12  10  10     1825.63     1435.60    157.44 o
 -10  10  10     1467.97     1336.26    151.98 o
  -8  10  10     1159.59     1225.42    148.15 o
  -6  10  10     1488.76     1458.65    151.48 o
  -4  10  10     2447.44     2893.22    240.04 o
  -2  10  10     3141.70     3554.58    255.47 o
   0  10  10     2662.11     2200.61    221.22 o
   2  10  10     1188.13     1366.27    213.88 o
   4  10  10      511.89      575.90    186.16 o
   6  10  10      593.90      804.18    206.98 o
  -9  11  10       30.44     -182.31    182.31 o
  -7  11  10        2.20      -55.12    295.66 o
  -5  11  10        0.16      -18.73    159.47 o
  -3  11  10       19.70       17.06    173.24 o
  -1  11  10       71.57     -151.39    151.39 o
   1  11  10        0.71       86.20    172.36 o
 -23   1  11     2966.90     2883.29    119.62 o
 -21   1  11     2804.66     2800.47    168.32 o
 -19   1  11     6886.66     6730.91    143.34 o
 -17   1  11    13512.19    13367.30    205.21 o
 -15   1  11    20005.31    19596.93    240.10 o
 -13   1  11    17051.81    16980.67    285.73 o
 -11   1  11    16097.66    16468.54    276.48 o
  -9   1  11    15095.61    15179.73    256.04 o
  -7   1  11    19175.53    18723.65    238.76 o
  -5   1  11    36011.62    35883.48    419.65 o
  -3   1  11    35738.50    35341.89    366.19 o
  -1   1  11    31423.44    31465.10    361.63 o
   1   1  11    13423.85    13832.92    215.20 o
   3   1  11    12667.49    12520.69    180.50 o
   5   1  11     8620.09     8046.59    251.31 o
   7   1  11    11209.76    10977.44    257.45 o
   9   1  11     6866.89     7071.43    220.65 o
  11   1  11     2875.55     2966.98    160.23 o
  13   1  11     1279.02     1447.85    151.87 o
  15   1  11      782.29      781.47    198.33 o
 -22   2  11     2087.09     2188.54    135.27 o
 -20   2  11     3068.09     3295.85    156.65 o
 -18   2  11     1773.38     1803.95    109.13 o
 -16   2  11     2524.67     2555.50     83.49 o
 -14   2  11     2127.47     2125.60     75.34 o
 -12   2  11     2120.22     2095.66     95.86 o
 -10   2  11    14123.19    14231.25    217.19 o
  -8   2  11    17494.05    17585.13    230.52 o
  -6   2  11     6675.25     6907.66    100.06 o
  -4   2  11     1938.76     2054.06     54.08 o
  -2   2  11     5786.19     5938.86     96.84 o
   0   2  11     2247.60     2387.46     69.49 o
   2   2  11     8151.83     8425.47    139.12 o
   4   2  11    10731.97    10442.98    316.48 o
   6   2  11     2661.66     2482.39    184.94 o
   8   2  11      305.37      196.14    115.85 o
  10   2  11      195.43      168.63     98.26 o
  12   2  11     1071.68     1322.99    139.04 o
  14   2  11     1021.91     1159.43    149.86 o
 -21   3  11     5113.12     5443.22    147.86 o
 -19   3  11     2472.30     2592.34     98.10 o
 -17   3  11     2723.68     2583.82     91.69 o
 -15   3  11     2520.54     2413.77     85.94 o
 -13   3  11     6240.13     6436.98    163.89 o
 -11   3  11     8880.18     9066.15    147.99 o
  -9   3  11    16190.65    16471.28    206.57 o
  -7   3  11    13242.91    13335.47    171.23 o
  -5   3  11     3012.27     2901.98     73.09 o
  -3   3  11     7861.27     7881.44    117.33 o
  -1   3  11     3981.32     4049.85     89.79 o
   1   3  11    17312.01    17144.90    233.85 o
   3   3  11     9716.97     9773.27    253.34 o
   5   3  11     8327.32     8203.92    213.16 o
   7   3  11      591.75      591.89    132.97 o
   9   3  11      503.70      565.20    106.53 o
  11   3  11     1016.52      723.51    119.39 o
  13   3  11     1305.68     1311.39    234.18 o
 -20   4  11     2341.50     2342.85    110.15 o
 -18   4  11     7144.21     6936.54    154.68 o
 -16   4  11     8372.30     8102.65    157.11 o
 -14   4  11     9265.50     9263.75    161.33 o
 -12   4  11    13322.76    13173.39    193.90 o
 -10   4  11     7602.47     7774.41    122.18 o
  -8   4  11     9862.21    10103.83    202.30 o
  -6   4  11    17568.09    17598.75    221.26 o
  -4   4  11    29455.29    29322.53    323.04 o
  -2   4  11     9070.42     8934.16    147.50 o
   0   4  11    11545.54    11696.44    195.51 o
   2   4  11     8117.80     8254.17    205.88 o
   4   4  11     3780.98     3715.72    149.98 o
   6   4  11     5776.79     5872.49    218.89 o
   8   4  11     6176.85     6206.13    210.30 o
  10   4  11     3277.14     3982.70    185.20 o
  12   4  11     1057.24     1132.68    146.21 o
 -21   5  11        5.89      -38.06     91.15 o
 -19   5  11      860.30      811.60     80.16 o
 -17   5  11       25.15      142.04     60.71 o
 -15   5  11       45.39      100.71     56.53 o
 -13   5  11      406.90      460.04     56.84 o
 -11   5  11      793.43     1044.74     97.49 o
  -9   5  11       10.74       -9.98     67.59 o
  -7   5  11      136.40      105.79     47.60 o
  -5   5  11     1618.19     1774.22     71.12 o
  -3   5  11      168.92      160.75     70.78 o
  -1   5  11     1904.39     1915.97    103.00 o
   1   5  11      390.67      275.66     79.15 o
   3   5  11     1047.53      904.84     97.59 o
   5   5  11       27.54      -77.28    113.23 o
   7   5  11      147.72       38.77    109.23 o
   9   5  11       23.36        6.78    106.78 o
  11   5  11       62.07       25.83    132.36 o
  13   5  11      124.07       23.79    139.22 o
 -20   6  11     2460.03     2443.50    126.77 o
 -18   6  11     2443.61     2587.66    121.80 o
 -16   6  11     6226.07     6266.37    150.19 o
 -14   6  11     9413.47     9205.92    235.57 o
 -12   6  11     7230.00     7170.86    163.50 o
 -10   6  11     7414.53     7073.47    215.00 o
  -8   6  11     9093.72     9150.15    207.62 o
  -6   6  11    10181.90    10302.98    199.43 o
  -4   6  11     8446.06     9087.73    250.64 o
  -2   6  11    17221.29    16970.68    419.28 o
   0   6  11     7820.12     7800.10    244.22 o
   2   6  11     3417.48     3405.28    187.73 o
   4   6  11     3948.19     3971.88    209.04 o
   6   6  11     3868.90     3753.23    195.53 o
   8   6  11     3324.58     3575.18    252.80 o
  10   6  11     2963.33     3120.07    212.44 o
  12   6  11     1361.43     1864.62    196.23 o
 -19   7  11      980.42     1174.36    109.64 o
 -17   7  11       82.30       81.04     78.58 o
 -15   7  11       74.85      130.32     72.99 o
 -13   7  11      824.14      878.10     98.12 o
 -11   7  11     2000.63     2016.17    125.04 o
  -9   7  11     1831.20     1921.87    130.87 o
  -7   7  11     1588.90     1614.73    123.19 o
  -5   7  11     2051.27     1830.43    158.82 o
  -3   7  11       50.60      -43.34     84.22 o
  -1   7  11      341.88      281.78    102.90 o
   1   7  11      769.25      795.09    142.87 o
   3   7  11     3039.78     3336.68    303.64 o
   5   7  11      474.30      628.36    134.57 o
   7   7  11      172.29      146.44    123.46 o
   9   7  11       30.65      132.25    166.76 o
 -16   8  11      396.06      186.07    111.30 o
 -14   8  11     1206.04     1107.58    112.92 o
 -12   8  11     3381.70     3368.99    149.87 o
 -10   8  11     5163.44     4962.26    176.08 o
  -8   8  11     3002.08     3286.73    166.30 o
  -6   8  11     3148.04     3000.44    201.85 o
  -4   8  11     2095.13     1892.83    177.42 o
  -2   8  11      924.31      982.55    206.99 o
   0   8  11     2728.90     2185.71    157.84 o
   2   8  11     3499.78     3776.13    201.95 o
   4   8  11     2053.36     2450.03    244.47 o
   6   8  11      856.56     1199.95    170.69 o
   8   8  11      611.22      662.23    272.82 o
 -15   9  11     1741.39     1846.44    141.85 o
 -13   9  11     1243.03     1307.77    124.42 o
 -11   9  11     1656.28     1819.25    128.23 o
  -9   9  11     1898.73     1858.95    184.86 o
  -7   9  11     2551.83     2315.27    198.74 o
  -5   9  11     1703.92     1887.37    189.74 o
  -3   9  11     2584.82     2103.80    235.69 o
  -1   9  11     2180.70     2577.15    221.91 o
   1   9  11     1706.89     1782.74    201.74 o
   3   9  11      581.33     1206.14    476.43 o
   5   9  11      818.65     1198.10    320.55 o
   7   9  11      840.56      929.40    212.91 o
 -12  10  11       90.73       76.60    121.74 o
 -10  10  11       90.73       71.73    122.03 o
  -8  10  11      868.51     1101.97    142.72 o
  -6  10  11      122.31     -111.46    111.97 o
  -4  10  11       98.15      -71.47    145.62 o
  -2  10  11      195.71      488.83    168.58 o
   0  10  11      164.57        3.01    237.74 o
   2  10  11       71.18      105.23    170.92 o
   4  10  11       88.33      154.72    176.64 o
  -7  11  11      889.09      885.67    201.03 o
  -5  11  11     1288.39     1320.52    211.95 o
  -3  11  11     1537.28     1762.08    347.06 o
  -1  11  11     1205.61     1476.10    324.07 o
 -22   0  12     1970.28     2033.66    138.39 o
 -20   0  12     4557.65     4454.13    176.90 o
 -18   0  12    11166.68    10710.41    250.34 o
 -16   0  12    18401.72    17933.01    345.36 o
 -14   0  12    19944.93    19385.74    554.03 o
 -12   0  12     5749.00     5749.49    174.24 o
 -10   0  12     6914.29     6639.90    353.35 o
  -8   0  12    23021.26    22467.12    396.13 o
  -6   0  12    44490.04    44796.46   1274.00 o
  -4   0  12    32708.28    32930.17    482.69 o
  -2   0  12    23290.63    23467.23    509.02 o
   0   0  12    10857.83    10864.49    218.12 o
   2   0  12     2418.01     2809.13    220.56 o
   4   0  12     6510.01     6287.16    251.73 o
   6   0  12    14993.57    14266.63    712.42 o
   8   0  12     9850.31    10073.00    362.66 o
  10   0  12     3315.14     3826.50    576.60 o
  12   0  12      645.87      842.64    432.72 o
  14   0  12      498.73      848.60    275.45 o
 -21   1  12     1263.85     1304.60     82.40 o
 -19   1  12       43.90      101.89     53.09 o
 -17   1  12      684.75      718.11     54.16 o
 -15   1  12       56.01      114.37     33.44 o
 -13   1  12     1522.68     1469.66     73.35 o
 -11   1  12     4490.29     4586.00    120.38 o
  -9   1  12     4661.43     4779.88    120.85 o
  -7   1  12      713.39      713.27     43.56 o
  -5   1  12       48.26       81.76     29.16 o
  -1   1  12      848.12      837.15     50.96 o
   1   1  12     6077.48     6372.21    160.09 o
   3   1  12      279.53      403.20     92.98 o
   5   1  12     2551.05     2359.94    121.85 o
   7   1  12       76.80       70.40     85.25 o
   9   1  12       18.51      104.22     96.33 o
  11   1  12      348.97      369.56    111.12 o
  13   1  12      883.25      750.36    133.06 o
 -22   2  12     3917.26     4079.10    131.15 o
 -20   2  12     3811.38     3840.84    115.05 o
 -18   2  12     3612.55     3442.06     98.28 o
 -16   2  12     6006.20     5903.88    116.79 o
 -14   2  12     7331.07     7304.14    136.33 o
 -12   2  12    13023.26    12722.40    356.74 o
 -10   2  12    13669.04    13691.81    260.80 o
  -8   2  12    14907.61    14647.17    216.25 o
  -6   2  12    10063.05     9816.80    141.17 o
  -4   2  12    16920.91    17099.72    197.46 o
  -2   2  12    16418.49    16577.22    201.29 o
   0   2  12     6660.56     6655.94    117.54 o
   2   2  12     7124.00     6986.35    179.23 o
   4   2  12     8412.27     8251.37    223.12 o
   6   2  12     4158.85     3930.94    156.16 o
   8   2  12     1754.46     1420.86    121.80 o
  10   2  12     1854.54     2089.56    147.37 o
  12   2  12     1789.49     2092.15    160.97 o
 -21   3  12     2028.64     2059.79    109.46 o
 -19   3  12     4368.74     4373.92    122.20 o
 -17   3  12     3248.25     3229.41     97.42 o
 -15   3  12     7191.03     6986.69    129.88 o
 -13   3  12     5407.80     5378.91     89.23 o
 -11   3  12     6740.22     6991.38    136.19 o
  -9   3  12    12961.01    13498.40    177.76 o
  -7   3  12    14525.07    14521.78    185.67 o
  -5   3  12     5040.33     4986.39     85.71 o
  -3   3  12     3548.17     3582.89     81.59 o
  -1   3  12    13054.66    13313.79    180.40 o
   1   3  12     5709.04     5475.64    197.59 o
   3   3  12     8436.15     8414.47    240.41 o
   5   3  12     2122.48     2057.60    120.15 o
   7   3  12     2254.85     2403.20    139.27 o
   9   3  12     1794.13     1869.24    261.06 o
  11   3  12     1481.37     1608.13    165.79 o
  13   3  12      608.10      478.13    152.42 o
 -20   4  12     1213.46     1269.29     89.05 o
 -18   4  12      933.96      854.85     71.53 o
 -16   4  12       65.01      130.02     52.54 o
 -14   4  12      443.72      591.43     54.16 o
 -12   4  12     3487.89     3593.15     93.38 o
 -10   4  12     7572.37     7617.99    127.84 o
  -8   4  12     2816.81     2894.13     90.66 o
  -6   4  12     3113.88     3164.51     97.64 o
  -4   4  12       74.24      101.65     40.16 o
  -2   4  12      249.20      148.78     51.27 o
   0   4  12     7161.68     7083.54    186.11 o
   2   4  12     7452.91     7328.04    197.71 o
   4   4  12      372.05      279.04     87.50 o
   6   4  12      125.51      201.71    113.52 o
   8   4  12      279.04       84.01    101.18 o
  10   4  12      560.13      365.88    274.90 o
  12   4  12     1064.07     1276.75    176.33 o
 -19   5  12     3639.38     3671.54    123.48 o
 -17   5  12     7415.09     7267.06    157.90 o
 -15   5  12     8704.49     8820.39    167.17 o
 -13   5  12     9399.30     9098.06    166.93 o
 -11   5  12     5850.60     5866.89    152.93 o
  -9   5  12     4775.89     5012.36    176.62 o
  -7   5  12     9077.69     9063.02    197.93 o
  -5   5  12    19982.76    19569.12    338.36 o
  -3   5  12    18033.25    18090.09    357.61 o
  -1   5  12     5710.55     5714.29    196.61 o
   1   5  12     2258.03     2173.85    134.91 o
   3   5  12     3158.44     3152.13    167.72 o
   5   5  12     7763.27     7448.88    256.86 o
   7   5  12     5839.77     5980.03    297.13 o
   9   5  12     2342.88     2600.08    191.56 o
  11   5  12      796.15      654.19    159.01 o
 -18   6  12       25.14      111.36     68.09 o
 -16   6  12        7.57       26.98     61.05 o
 -14   6  12      168.07      181.45     60.46 o
 -12   6  12      312.72      242.55     87.85 o
 -10   6  12      813.68      847.66    139.08 o
  -8   6  12       73.79      199.03     83.78 o
  -6   6  12      268.57      345.42    151.56 o
  -4   6  12      784.86      816.00    130.55 o
  -2   6  12        5.36       41.73     87.89 o
   0   6  12     1007.46     1281.87    126.82 o
   2   6  12     1047.26     1024.83    122.81 o
   4   6  12      107.48      -17.11    107.39 o
   6   6  12       40.70      -36.92    113.30 o
   8   6  12        1.32       75.59    146.66 o
  10   6  12        9.63      -96.49    167.71 o
 -17   7  12     2314.92     2439.31    120.21 o
 -15   7  12     2948.17     2845.72    138.37 o
 -13   7  12     4190.55     4086.53    156.25 o
 -11   7  12     5818.70     5624.77    241.27 o
  -9   7  12     4832.88     4532.29    189.37 o
  -7   7  12     4019.40     3696.28    210.77 o
  -5   7  12     3726.11     3917.79    219.08 o
  -3   7  12     3294.37     3490.52    213.52 o
  -1   7  12     3190.44     2931.66    205.76 o
   1   7  12     6221.26     6243.16    241.79 o
   3   7  12     3339.60     3682.88    198.84 o
   5   7  12     1368.59     1357.43    219.79 o
   7   7  12     1025.20      938.97    153.97 o
   9   7  12     1184.73     1055.96    297.27 o
 -16   8  12      439.44      509.52    108.40 o
 -14   8  12      925.01      986.67    112.15 o
 -12   8  12     2223.41     2134.75    126.94 o
 -10   8  12     1962.68     1906.90    126.06 o
  -8   8  12     2230.66     2238.00    148.41 o
  -6   8  12      620.26      402.71    133.50 o
  -4   8  12     1511.41     1827.21    416.03 o
  -2   8  12     1078.43     1087.92    187.22 o
   0   8  12     1700.50     1850.15    189.75 o
   2   8  12     1642.61     1669.15    288.92 o
   4   8  12      974.09     1013.81    184.19 o
   6   8  12      373.45      292.77    182.48 o
   8   8  12      125.69     -118.56    196.37 o
 -15   9  12      189.07      161.96    105.45 o
 -13   9  12      719.16      795.18    124.80 o
 -11   9  12     1564.97     1545.93    124.57 o
  -9   9  12     1445.70     1451.35    142.36 o
  -7   9  12      543.79      542.36    286.07 o
  -5   9  12      165.86      304.87    143.94 o
  -3   9  12      204.04      143.85    148.68 o
  -1   9  12     1119.90     1177.62    185.21 o
   1   9  12     1144.69     1187.18    191.85 o
   3   9  12      947.78      937.29    185.73 o
   5   9  12      155.37      227.69    170.93 o
 -12  10  12      820.09      800.36    162.83 o
 -10  10  12     1132.77     1074.45    153.32 o
  -8  10  12     1153.03     1358.32    153.65 o
  -6  10  12     2054.16     1889.19    214.13 o
  -4  10  12     1959.33     1940.80    446.56 o
  -2  10  12     1575.38     1846.69    218.51 o
   0  10  12      758.75      713.59    258.02 o
   2  10  12      683.90      696.03    196.44 o
 -21   1  13     3312.08     3262.93    110.82 o
 -19   1  13     6327.21     6047.07    129.19 o
 -17   1  13    11908.00    11528.02    178.03 o
 -15   1  13    12293.54    12001.49    279.08 o
 -13   1  13     9386.68     9325.09    206.03 o
 -11   1  13     7971.93     7953.27    165.99 o
  -9   1  13    13451.54    13472.16    183.80 o
  -7   1  13    23423.61    23850.73    329.78 o
  -5   1  13    23278.85    23556.25    272.80 o
  -3   1  13     9993.01    10092.38    146.57 o
  -1   1  13     4694.89     4835.09    116.45 o
   1   1  13     7220.42     7190.02    182.41 o
   3   1  13     6799.44     6385.03    182.06 o
   5   1  13     9038.31     8958.02    226.76 o
   7   1  13     7002.07     6764.02    344.95 o
   9   1  13     2292.67     2437.54    154.59 o
  11   1  13      613.27      704.86    304.81 o
  13   1  13      718.07      901.35    205.09 o
 -22   2  13     2302.02     2359.59    102.45 o
 -20   2  13      833.85      823.86     69.93 o
 -18   2  13      371.50      484.83     53.91 o
 -16   2  13     1487.76     1440.37     58.34 o
 -14   2  13     5496.32     5254.67    205.66 o
 -12   2  13     8379.44     8690.40    291.11 o
 -10   2  13     5614.87     5418.61    145.31 o
  -8   2  13     4022.18     3961.47    100.27 o
  -6   2  13      136.13      131.15     42.99 o
  -4   2  13     3476.25     3813.75     79.29 o
  -2   2  13     7829.72     7652.54    123.00 o
   0   2  13    11212.99    11228.16    229.57 o
   2   2  13     2145.40     2281.71    121.47 o
   4   2  13      343.86      303.02     85.27 o
   6   2  13      382.03      373.68    168.41 o
   8   2  13      822.07      929.96    118.67 o
  10   2  13     1446.22     1852.50    237.45 o
  12   2  13      689.28      954.56    209.76 o
 -21   3  13     1838.49     1949.49     94.21 o
 -19   3  13     1268.89     1191.86     73.61 o
 -17   3  13      678.97      682.36     57.47 o
 -15   3  13     3674.31     3590.36     89.49 o
 -13   3  13     9045.73     8922.84    158.50 o
 -11   3  13    13173.49    13142.88    210.16 o
  -9   3  13     6745.85     6707.84    123.56 o
  -7   3  13     1248.92     1344.68     56.59 o
  -5   3  13      502.63      516.13     48.28 o
  -3   3  13     4984.17     4940.38    105.19 o
  -1   3  13    11973.58    11822.74    213.76 o
   1   3  13     4777.16     4359.30    232.61 o
   3   3  13     3188.18     3351.18    157.51 o
   5   3  13      754.56      571.10     98.82 o
   7   3  13      343.14      310.07    113.78 o
   9   3  13     1153.71     1039.37    147.27 o
  11   3  13     1952.92     2289.66    266.37 o
 -20   4  13     4211.48     3952.57    123.99 o
 -18   4  13     5668.45     5518.63    135.16 o
 -16   4  13     5774.64     5586.84    124.85 o
 -14   4  13     5675.89     5394.73    127.61 o
 -12   4  13     5240.59     5175.98    105.31 o
 -10   4  13     7075.60     7182.09    220.54 o
  -8   4  13     5982.56     6119.23    145.84 o
  -6   4  13    23562.72    23318.30    435.82 o
  -4   4  13     9181.42     9241.06    198.26 o
  -2   4  13     5904.09     5600.72    189.10 o
   0   4  13     3494.71     3520.24    164.00 o
   2   4  13     5376.35     5309.73    210.35 o
   4   4  13     3714.63     3697.44    216.20 o
   6   4  13     4669.57     4607.36    214.99 o
   8   4  13     3034.39     3436.50    204.88 o
  10   4  13      482.40      404.07    401.90 o
 -19   5  13      117.41      122.45     68.42 o
 -17   5  13       24.33       52.97     59.61 o
 -15   5  13       17.96       20.00     83.01 o
 -13   5  13      399.93      425.65     54.12 o
 -11   5  13      791.21      862.42     72.58 o
  -9   5  13      334.81      419.60     83.15 o
  -7   5  13        8.47      -20.69     63.18 o
  -5   5  13       34.30       59.25     72.23 o
  -3   5  13       79.32      -98.48     98.48 o
  -1   5  13        7.28        6.17     82.00 o
   1   5  13      482.89      490.89    104.89 o
   3   5  13      147.70       37.62    117.14 o
   5   5  13        3.67      175.75    108.15 o
   7   5  13       37.13       14.63    121.33 o
   9   5  13       95.90      123.10    167.82 o
  11   5  13        9.40      -12.33    174.30 o
 -18   6  13     4702.56     4598.16    137.94 o
 -16   6  13     5715.44     5504.67    141.91 o
 -14   6  13     3555.21     3425.34    118.43 o
 -12   6  13     3047.95     2844.67    145.51 o
 -10   6  13     4154.80     3819.23    167.08 o
  -8   6  13    11543.92    11218.34    283.13 o
  -6   6  13     5650.14     5599.13    240.27 o
  -4   6  13     9943.81     9869.64    478.19 o
  -2   6  13     4007.06     3709.98    216.16 o
   0   6  13     2728.42     2599.55    275.96 o
   2   6  13     3093.01     2911.81    246.45 o
   4   6  13     5364.99     4920.36    301.81 o
   6   6  13     2340.42     2470.43    230.59 o
   8   6  13      826.42      833.25    189.63 o
  10   6  13     1067.47     1607.02    742.51 o
 -17   7  13       21.01       35.86     76.70 o
 -15   7  13      328.79      435.25    100.21 o
 -13   7  13     1986.34     2133.54    121.85 o
 -11   7  13     2483.08     2657.92    191.89 o
  -9   7  13      433.89      532.57    103.26 o
  -7   7  13       56.79     -109.85    109.85 o
  -5   7  13      386.12      569.90    181.73 o
  -3   7  13     1366.66     1401.66    157.55 o
  -1   7  13     1575.75     1486.30    171.26 o
   1   7  13     1741.49     1802.91    188.33 o
   3   7  13      287.58      126.96    154.04 o
   5   7  13       22.74       46.04    146.28 o
   7   7  13      133.24      451.38    178.93 o
 -16   8  13      513.56      422.88    103.98 o
 -14   8  13     2032.14     2367.54    185.92 o
 -12   8  13     3231.50     3111.29    148.96 o
 -10   8  13     2636.28     2774.94    162.17 o
  -8   8  13      748.04      933.73    149.03 o
  -6   8  13     1263.34     1166.78    157.71 o
  -4   8  13      720.52      673.85    151.01 o
  -2   8  13     3055.46     2893.45    450.88 o
   0   8  13     3001.31     2896.79    232.61 o
   2   8  13     1562.19     1671.68    196.97 o
   4   8  13      318.94      380.91    207.36 o
   6   8  13      207.56      235.12    171.79 o
 -13   9  13      802.82      760.35    113.67 o
 -11   9  13     1075.27     1058.22    145.16 o
  -9   9  13     2360.04     2399.36    213.09 o
  -7   9  13     2000.83     1822.19    196.80 o
  -5   9  13     1616.03     1298.64    185.02 o
  -3   9  13     1388.23     1345.70    189.89 o
  -1   9  13     1071.52      976.68    183.36 o
   1   9  13      808.31      653.97    355.99 o
   3   9  13      727.90      951.73    208.11 o
 -10  10  13      260.86      120.52    124.86 o
  -8  10  13      190.18      176.97    123.26 o
  -6  10  13       17.97      110.91    157.17 o
  -4  10  13      143.63      113.36    164.88 o
  -2  10  13      154.84       37.30    153.15 o
   0  10  13      124.09     -157.41    165.08 o
 -22   0  14     2521.05     2689.46    141.61 o
 -20   0  14    11014.89    10427.97    253.54 o
 -18   0  14     9052.42     9231.84    222.24 o
 -16   0  14     9547.80     9390.32    199.04 o
 -14   0  14     8245.09     7749.89    432.14 o
 -12   0  14     5002.84     5291.21    353.21 o
 -10   0  14    10873.89    11382.74    291.69 o
  -8   0  14    31980.03    30750.72    636.19 o
  -6   0  14    32120.19    32587.01    587.62 o
  -4   0  14     2895.52     3012.81    105.50 o
  -2   0  14    13233.74    11967.16    970.05 o
   0   0  14     7409.05     6879.02    432.36 o
   2   0  14    10604.07    11007.89    344.80 o
   4   0  14     7742.36     7609.59    296.74 o
   6   0  14     6702.35     5960.73    400.94 o
   8   0  14     2440.56     2402.16    312.94 o
  10   0  14      798.76      640.52    246.60 o
  12   0  14      751.90      650.18    273.11 o
 -21   1  14       67.77       77.06     58.53 o
 -19   1  14       44.30       75.85     47.64 o
 -17   1  14      402.23      436.03     42.18 o
 -15   1  14     2344.60     2610.37    209.75 o
 -13   1  14     3609.92     3600.03    106.63 o
 -11   1  14     1595.86     1631.62     99.45 o
  -9   1  14      109.65      102.90     62.37 o
  -7   1  14      403.06      447.08     48.11 o
  -5   1  14     1799.84     1964.75     77.44 o
  -3   1  14     5514.16     5940.32    119.18 o
  -1   1  14     3739.39     3506.04    114.58 o
   1   1  14       40.99       -9.00     67.35 o
   3   1  14      308.38      271.01     81.30 o
   5   1  14       73.80      -29.70     94.02 o
   7   1  14      180.39      225.24    139.52 o
   9   1  14      470.03      217.26    153.28 o
  11   1  14      398.98      457.86    183.59 o
 -22   2  14     3370.32     3318.99    115.06 o
 -20   2  14     1898.07     1965.33    111.90 o
 -18   2  14     5010.97     4583.08    105.32 o
 -16   2  14     6561.33     6524.15    166.63 o
 -14   2  14     8079.40     8028.55    279.13 o
 -12   2  14     9845.93     9716.35    244.47 o
 -10   2  14     9196.12     9285.14    143.79 o
  -8   2  14     4715.60     4711.86     93.19 o
  -6   2  14     4039.75     4057.23     93.33 o
  -4   2  14    23655.65    23971.69    391.11 o
  -2   2  14     8292.81     8270.94    206.82 o
   0   2  14     7326.36     7202.20    259.29 o
   2   2  14     3974.08     3771.57    174.91 o
   4   2  14     4533.38     4178.54    191.72 o
   6   2  14     1902.04     1723.26    330.51 o
   8   2  14     1743.54     1688.09    207.19 o
  10   2  14     1220.29     1298.21    209.36 o
 -21   3  14     1718.63     1804.15     88.90 o
 -19   3  14     1721.56     1964.61     80.56 o
 -17   3  14     2607.67     2549.97    115.01 o
 -15   3  14     7534.71     7420.07    139.97 o
 -13   3  14     7061.86     7204.88    217.43 o
 -11   3  14     5090.66     5281.59    204.82 o
  -9   3  14     4636.11     4465.65    107.55 o
  -7   3  14     8779.91     8686.94    171.85 o
  -5   3  14     5695.76     5809.85    178.96 o
  -3   3  14     6357.49     6322.07    235.89 o
  -1   3  14     5919.85     6013.75    400.45 o
   1   3  14     5507.61     4980.35    191.24 o
   3   3  14     1553.83     1701.00    131.77 o
   5   3  14     1226.09     1368.81    169.92 o
   7   3  14     2393.48     2565.75    261.68 o
   9   3  14     1642.82     1436.00    204.04 o
  11   3  14      825.65     1050.08    206.58 o
 -20   4  14      336.61      275.32     67.46 o
 -18   4  14      270.17      344.27     59.66 o
 -16   4  14     1318.29     1316.42     77.32 o
 -14   4  14     2788.83     2621.35    133.30 o
 -12   4  14     3585.18     3681.37     94.01 o
 -10   4  14      687.32      682.63     62.33 o
  -8   4  14      347.69      367.76     60.68 o
  -6   4  14     1519.03     1444.10     94.84 o
  -4   4  14      817.20      875.79     89.84 o
  -2   4  14     3880.89     3647.32    195.81 o
   0   4  14     3450.19     3258.89    194.43 o
   2   4  14     1323.02     1144.77    153.46 o
   4   4  14       27.43      243.53    186.41 o
   6   4  14      139.09      184.62    300.12 o
   8   4  14      289.49      108.39    172.14 o
  10   4  14      704.16     1002.93    196.79 o
 -19   5  14     5617.54     5397.23    143.75 o
 -17   5  14     4863.96     4922.36    128.47 o
 -15   5  14     2129.00     2127.84     84.27 o
 -13   5  14     4108.75     3983.79    221.46 o
 -11   5  14     6480.53     6602.64    165.59 o
  -9   5  14    13224.49    13095.52    259.68 o
  -7   5  14    10244.79    10780.04    258.38 o
  -5   5  14     8262.54     7677.78    269.39 o
  -3   5  14     5286.55     5284.81    237.67 o
  -1   5  14     2812.97     2692.04    229.61 o
   1   5  14     2795.56     2785.12    314.47 o
   3   5  14     5257.07     4969.77    369.09 o
   5   5  14     6315.43     6002.75    411.63 o
   7   5  14     1405.83     1217.41    194.88 o
   9   5  14      805.69      680.56    190.98 o
 -18   6  14       13.84       62.03     68.56 o
 -16   6  14      342.88      359.09    105.54 o
 -14   6  14      587.20      566.35     84.24 o
 -12   6  14      468.65      347.32     93.74 o
 -10   6  14       30.75       91.37     85.44 o
  -8   6  14        3.09      115.90    105.19 o
  -6   6  14        3.41       91.89    131.94 o
  -4   6  14      296.07      332.64    113.40 o
  -2   6  14      344.73      338.67    126.67 o
   0   6  14      208.16      128.90    123.14 o
   2   6  14        8.26      -50.93    133.60 o
   4   6  14       45.52      -59.21    140.96 o
   6   6  14        2.02     -145.56    189.05 o
   8   6  14       51.25     -190.37    190.37 o
 -17   7  14     2402.31     2358.41    136.46 o
 -15   7  14     3130.24     3173.09    144.90 o
 -13   7  14     2088.78     2237.90    216.42 o
 -11   7  14     4449.03     4736.42    389.87 o
  -9   7  14     2958.33     2799.16    306.27 o
  -7   7  14     3935.21     3683.38    581.72 o
  -5   7  14     3610.13     3626.64    357.16 o
  -3   7  14     2278.15     1934.85    178.15 o
  -1   7  14     2621.56     2240.54    190.20 o
   1   7  14     2871.78     2481.54    302.10 o
   3   7  14     2171.46     1983.15    211.07 o
   5   7  14      416.28      762.26    184.35 o
   7   7  14     1127.72     1847.74    333.73 o
 -14   8  14     1446.07     1525.24    157.73 o
 -12   8  14     1759.97     1989.61    131.09 o
 -10   8  14     1547.28     1864.30    266.12 o
  -8   8  14      480.05      405.00    206.55 o
  -6   8  14     1157.61     1095.75    258.32 o
  -4   8  14      862.33      997.18    160.75 o
  -2   8  14     1640.26     1983.79    205.23 o
   0   8  14      714.80      957.08    176.13 o
   2   8  14      482.39      674.69    189.56 o
   4   8  14      422.02      699.30    206.92 o
 -13   9  14     1600.07     1708.87    138.38 o
 -11   9  14      573.86      495.15    109.12 o
  -9   9  14      388.15      261.50    150.25 o
  -7   9  14      251.81      299.08    154.01 o
  -5   9  14      445.30      494.88    161.79 o
  -3   9  14      796.86     1045.17    317.11 o
  -1   9  14      871.22      731.40    184.31 o
   1   9  14      445.73      656.40    184.30 o
   3   9  14       29.38     -103.89    172.94 o
  -8  10  14     2247.97     2319.64    228.45 o
  -6  10  14     1146.45     1365.07    206.38 o
  -4  10  14      841.04     1026.04    367.26 o
  -2  10  14      269.71      473.32    184.90 o
 -21   1  15     4992.10     4761.34    138.96 o
 -19   1  15     5237.39     5112.80    127.30 o
 -17   1  15     4483.66     4337.99    217.75 o
 -15   1  15     6104.12     6052.71    206.71 o
 -13   1  15     7765.42     7279.91    195.60 o
 -11   1  15    11498.25    11051.60    212.85 o
  -9   1  15    13028.76    12891.45    212.62 o
  -7   1  15    17130.24    17357.66    281.76 o
  -5   1  15    11427.27    11115.58    243.47 o
  -3   1  15     5992.06     5932.54    202.19 o
  -1   1  15     6321.23     6345.18    248.03 o
   1   1  15     6707.50     6599.85    265.43 o
   3   1  15     5078.89     4473.92    254.21 o
   5   1  15     4109.32     3984.79    238.68 o
   7   1  15     2699.81     2960.20    231.51 o
   9   1  15      880.61     1218.82    202.18 o
 -20   2  15      403.36      437.83     70.37 o
 -18   2  15     1314.75     1214.49     70.87 o
 -16   2  15     4011.89     3780.99    162.52 o
 -14   2  15     6715.55     7103.80    400.07 o
 -12   2  15     2930.77     2749.66    145.79 o
 -10   2  15      537.12      552.49     48.22 o
  -8   2  15      823.71      723.88     53.27 o
  -6   2  15     3828.12     3856.26    134.03 o
  -4   2  15     4053.77     4042.93    147.61 o
  -2   2  15     6253.26     5740.78    321.28 o
   0   2  15     3428.21     3076.17    377.59 o
   2   2  15      191.52      174.75    123.47 o
   4   2  15       74.01      -25.28    123.37 o
   6   2  15      912.69      828.95    162.35 o
   8   2  15     1722.41     2121.53    288.04 o
  10   2  15      925.50     1149.04    240.45 o
 -21   3  15      398.46      471.44     80.90 o
 -19   3  15     1368.83     1428.33     86.15 o
 -17   3  15     3834.64     3716.56    112.18 o
 -15   3  15     3756.90     3971.63    173.32 o
 -13   3  15     5412.50     5336.76    191.70 o
 -11   3  15     2315.68     2383.32     84.08 o
  -9   3  15     3549.73     3502.67    106.14 o
  -7   3  15     2391.78     2369.32     95.98 o
  -5   3  15     5658.71     5666.44    172.65 o
  -3   3  15     7830.26     7813.00    293.53 o
  -1   3  15     4734.38     4441.06    219.67 o
   1   3  15     1116.80     1056.54    202.23 o
   3   3  15      601.56      604.70    145.46 o
   5   3  15      779.48      424.97    177.19 o
   7   3  15      797.95      793.60    174.54 o
   9   3  15     1799.86     2306.12    247.04 o
 -20   4  15     3313.15     3195.11    128.23 o
 -18   4  15     2733.36     2776.14    109.56 o
 -16   4  15     3226.87     3094.91    110.85 o
 -14   4  15     4558.41     4535.20     99.66 o
 -12   4  15     7090.40     7466.13    162.17 o
 -10   4  15     6695.91     6772.57    233.18 o
  -8   4  15     8288.09     8056.34    201.26 o
  -6   4  15     5458.81     5686.34    271.23 o
  -4   4  15     4957.15     5082.42    224.31 o
  -2   4  15     3634.03     3737.47    278.82 o
   0   4  15     3921.46     3958.12    222.15 o
   2   4  15     4074.80     3855.11    316.01 o
   4   4  15     3134.06     3434.43    238.11 o
   6   4  15     2479.96     2853.86    244.04 o
   8   4  15      803.45      831.19    237.96 o
 -19   5  15       15.30       31.62     63.24 o
 -17   5  15        3.97        6.88     55.10 o
 -15   5  15      179.67      103.67     60.16 o
 -13   5  15        7.43       16.02     59.37 o
 -11   5  15      884.78      934.70     77.84 o
  -9   5  15      127.79      103.76     70.28 o
  -7   5  15      250.41      251.90    101.25 o
  -5   5  15      119.72       28.98    100.41 o
  -3   5  15      260.54      307.19    116.72 o
  -1   5  15       18.58       66.43    108.15 o
   1   5  15      119.07      179.32    129.48 o
   3   5  15      105.54       44.23    157.71 o
   5   5  15       12.92     -169.91    197.54 o
   7   5  15      123.94      316.32    171.11 o
 -18   6  15     3956.48     3882.36    131.71 o
 -16   6  15     2446.72     2477.44    124.88 o
 -14   6  15     1979.27     1919.12    127.68 o
 -12   6  15     3612.09     3833.22    168.14 o
 -10   6  15     7812.72     8574.12    246.95 o
  -8   6  15     5104.72     4892.82    230.41 o
  -6   6  15     4783.86     4363.05    227.78 o
  -4   6  15     3026.07     2868.69    194.89 o
  -2   6  15     2091.69     2148.31    180.17 o
   0   6  15     2669.86     3116.51    222.06 o
   2   6  15     3727.38     3812.20    372.76 o
   4   6  15     3408.43     3478.90    257.24 o
   6   6  15      900.19     1005.24    438.58 o
 -17   7  15      355.12      410.45    131.54 o
 -15   7  15     1462.04     1558.22    173.57 o
 -13   7  15      863.93      983.32    123.78 o
 -11   7  15      482.57      469.46    128.19 o
  -9   7  15       36.33      -83.68    110.93 o
  -7   7  15      250.51      161.21    120.40 o
  -5   7  15      628.93      502.52    137.70 o
  -3   7  15     1327.95     1649.16    177.95 o
  -1   7  15      874.82     1135.84    168.83 o
   1   7  15      235.62      255.90    156.36 o
   3   7  15       11.84       87.82    153.62 o
   5   7  15       46.62       83.01    165.14 o
 -14   8  15     1964.36     2100.43    166.51 o
 -12   8  15     1234.45     1320.85    141.09 o
 -10   8  15      519.57      530.40    145.24 o
  -8   8  15     1198.60     1141.89    373.71 o
  -6   8  15      990.65      893.57    164.80 o
  -4   8  15     1549.60     1228.21    179.88 o
  -2   8  15     2013.37     2129.83    212.54 o
   0   8  15      931.47     1099.64    193.35 o
   2   8  15      572.50      696.21    218.34 o
   4   8  15      258.58      140.09    176.82 o
 -11   9  15     1420.16     1671.36    246.60 o
  -9   9  15     1981.71     1884.68    204.13 o
  -7   9  15      699.19      658.10    167.84 o
  -5   9  15      790.81      580.82    165.70 o
  -3   9  15      713.37      695.19    182.23 o
  -1   9  15      563.86      776.06    428.69 o
   1   9  15      622.40      603.91    300.34 o
 -20   0  16     4859.91     4886.98    436.68 o
 -18   0  16     3269.28     2913.25    146.63 o
 -16   0  16     4145.34     4415.37    353.06 o
 -14   0  16     7509.78     8569.50    467.13 o
 -12   0  16    11127.11    11156.61    528.20 o
 -10   0  16     9374.71     9328.32    230.86 o
  -8   0  16    19270.51    18862.19    423.07 o
  -6   0  16     4145.23     4295.81    284.75 o
  -4   0  16     2452.52     1877.32    193.59 o
  -2   0  16     1866.16     2151.31    213.80 o
   0   0  16    12216.87    11287.52    504.77 o
   2   0  16     8798.03     8833.53    470.21 o
   4   0  16     3109.16     3146.50    304.59 o
   6   0  16      994.61      735.85    226.98 o
   8   0  16      543.46      650.33    263.73 o
 -21   1  16       53.43       68.52     71.36 o
 -19   1  16      276.54      273.63     55.16 o
 -17   1  16     1054.96     1310.79    172.07 o
 -15   1  16     1322.59     1362.49     86.05 o
 -13   1  16     1075.23     1158.42     91.34 o
 -11   1  16      130.24      131.82    116.93 o
  -9   1  16       90.09      132.56     48.21 o
  -7   1  16      301.83      227.79     58.96 o
  -5   1  16     5228.94     5590.57    324.82 o
  -3   1  16     4453.77     4100.97    195.70 o
  -1   1  16       68.74      132.71    101.89 o
   1   1  16      172.02      106.14    114.00 o
   3   1  16       51.61      128.24    124.51 o
   5   1  16      206.52      275.33    142.84 o
   7   1  16      483.27      326.33    160.81 o
   9   1  16      910.46     1035.93    205.77 o
 -20   2  16     2374.97     2253.13     98.64 o
 -18   2  16     4113.74     3964.32    130.53 o
 -16   2  16     4268.57     4432.01    182.32 o
 -14   2  16     5254.53     5213.74    183.70 o
 -12   2  16     5887.60     5731.34    288.19 o
 -10   2  16     7372.14     7063.87    191.08 o
  -8   2  16     1483.62     1630.94     89.24 o
  -6   2  16     6236.93     6060.94    183.53 o
  -4   2  16     6035.13     5493.44    221.42 o
  -2   2  16     6171.49     5812.89    245.09 o
   0   2  16     1425.97     1547.18    157.25 o
   2   2  16     2109.60     1835.98    185.83 o
   4   2  16     2211.82     2178.57    246.82 o
   6   2  16     1654.32     1839.72    207.05 o
   8   2  16     1491.57     1464.52    207.39 o
 -19   3  16     1421.86     1316.74     88.09 o
 -17   3  16     3011.14     2890.31     99.01 o
 -15   3  16     4826.19     4809.72    223.07 o
 -13   3  16     4518.73     4659.15    344.05 o
 -11   3  16     2427.28     2519.91     95.37 o
  -9   3  16     1450.21     1494.47     82.46 o
  -7   3  16     6582.60     6364.95    176.47 o
  -5   3  16     4363.05     4543.99    201.83 o
  -3   3  16     3815.21     3658.63    196.46 o
  -1   3  16     3129.72     3114.13    262.42 o
   1   3  16     2238.61     2112.02    181.57 o
   3   3  16      421.24      560.28    147.37 o
   5   3  16      992.94     1418.73    186.17 o
   7   3  16     1526.48     1677.81    207.46 o
   9   3  16      638.51      731.52    197.94 o
 -20   4  16      165.99      307.10     77.21 o
 -18   4  16      742.56      842.92    118.42 o
 -16   4  16     2629.46     2647.42    220.26 o
 -14   4  16     1424.77     1433.42     59.58 o
 -12   4  16      474.73      462.15     97.39 o
 -10   4  16       91.65      196.53     58.56 o
  -8   4  16     1201.08     1213.31    150.51 o
  -6   4  16     1004.86      986.88    120.56 o
  -4   4  16     1806.00     1756.97    149.57 o
  -2   4  16     1061.73     1088.14    141.84 o
   0   4  16      273.80      246.16    136.19 o
   2   4  16       59.25       93.87    179.39 o
   4   4  16      192.18      289.51    144.79 o
   6   4  16      858.55      772.97    187.57 o
   8   4  16      434.13      534.84    191.44 o
 -19   5  16     3189.82     3103.21    129.55 o
 -17   5  16     1455.94     1306.88     89.74 o
 -15   5  16     1925.10     2106.96    140.28 o
 -13   5  16     3526.59     3231.12    144.05 o
 -11   5  16     8269.87     8536.83    238.13 o
  -9   5  16     7828.93     7809.87    271.14 o
  -7   5  16     3496.40     3447.33    214.16 o
  -5   5  16     2309.22     2613.01    201.20 o
  -3   5  16     2398.45     2345.36    178.47 o
  -1   5  16     3436.15     3230.04    207.82 o
   1   5  16     3216.18     3027.94    351.16 o
   3   5  16     4283.41     4520.96    369.75 o
   5   5  16      967.92      947.11    190.16 o
   7   5  16      353.33      208.97    178.99 o
 -16   6  16      614.09      710.29    102.57 o
 -14   6  16       64.76      138.18     89.74 o
 -12   6  16       11.37       -3.69    119.66 o
 -10   6  16       28.83       22.67    114.22 o
  -8   6  16        9.31       88.11    112.13 o
  -6   6  16      355.74      305.47    123.20 o
  -4   6  16      706.02      756.66    139.71 o
  -2   6  16      338.01      264.08    197.76 o
   0   6  16       51.33      160.52    141.63 o
   2   6  16        1.70       59.51    140.60 o
   4   6  16       78.08      138.68    222.44 o
   6   6  16       51.65      -31.74    181.14 o
 -15   7  16     1381.95     1431.61    199.29 o
 -13   7  16     1413.44     1574.96    138.07 o
 -11   7  16     1217.33     1128.78    167.82 o
  -9   7  16     3119.02     2879.30    307.01 o
  -7   7  16     2669.57     2731.44    200.74 o
  -5   7  16     2199.76     2202.69    187.79 o
  -3   7  16     1591.02     1274.02    225.07 o
  -1   7  16     1278.82     1183.26    176.06 o
   1   7  16     1610.68     1563.19    296.54 o
   3   7  16      525.55      727.03    182.78 o
 -12   8  16      929.82      810.33    137.19 o
 -10   8  16      416.37      598.41    149.95 o
  -8   8  16      611.52      461.43    152.66 o
  -6   8  16      738.43      708.17    164.10 o
  -4   8  16     1325.13     1298.54    182.09 o
  -2   8  16      699.29      876.51    181.92 o
   0   8  16      518.04      377.50    201.86 o
   2   8  16       29.48      283.79    183.26 o
  -9   9  16       36.08       62.63    151.65 o
  -7   9  16      519.55      245.68    163.41 o
  -5   9  16      629.66      508.40    174.89 o
  -3   9  16      660.36      489.39    183.73 o
 -19   1  17     2739.69     2811.22    107.36 o
 -17   1  17     2484.88     2453.93    207.23 o
 -15   1  17     4413.27     4103.80    247.32 o
 -13   1  17     8332.06     8584.04    258.15 o
 -11   1  17     8521.44     8222.55    206.27 o
  -9   1  17     6330.78     6165.28    154.54 o
  -7   1  17     3642.84     3623.65    117.80 o
  -5   1  17     2999.59     2783.08    221.41 o
  -3   1  17     5840.04     6172.97    249.46 o
  -1   1  17     7743.07     7335.38    284.51 o
   1   1  17     4783.17     4483.92    303.56 o
   3   1  17     1776.28     1855.73    188.97 o
   5   1  17      832.86      833.78    392.82 o
   7   1  17      597.37      698.34    186.41 o
 -20   2  17      857.99      779.25     71.36 o
 -18   2  17     2857.83     2840.18    121.91 o
 -16   2  17     2397.63     2468.03    135.84 o
 -14   2  17     2219.61     2251.40    130.99 o
 -12   2  17      487.36      480.30    105.01 o
 -10   2  17      152.78      227.32     51.30 o
  -8   2  17     2250.29     2192.06    129.68 o
  -6   2  17     7173.18     7040.25    500.16 o
  -4   2  17     2985.58     3084.41    252.60 o
  -2   2  17      685.11      662.23    124.56 o
   0   2  17      106.49      227.45    158.59 o
   2   2  17      183.31      237.98    133.29 o
   4   2  17     1029.51     1139.23    319.38 o
   6   2  17     1270.41     1297.50    191.52 o
   8   2  17      559.28      520.58    188.05 o
 -19   3  17     2955.88     2771.39    120.55 o
 -17   3  17     3989.99     4047.86    182.80 o
 -15   3  17     2406.71     2314.73    140.10 o
 -13   3  17      560.24      728.87    121.43 o
 -11   3  17      628.74      682.88     67.78 o
  -9   3  17     1298.88     1226.09     83.99 o
  -7   3  17     4934.14     4712.36    227.93 o
  -5   3  17     6704.38     6631.38    436.16 o
  -3   3  17     1971.00     1874.40    155.90 o
  -1   3  17      362.66      473.28    173.97 o
   1   3  17      321.29      545.67    143.47 o
   3   3  17     1054.12     1427.97    182.65 o
   5   3  17     1170.61     1203.90    190.46 o
   7   3  17      950.10     1313.07    269.81 o
 -18   4  17      955.66      992.86     82.17 o
 -16   4  17     3032.32     2958.71    106.76 o
 -14   4  17     4119.91     3906.25    171.12 o
 -12   4  17     5536.15     5664.87    143.24 o
 -10   4  17     5533.66     5557.40    196.90 o
  -8   4  17     3858.88     3855.19    188.68 o
  -6   4  17     1264.92     1101.11    132.39 o
  -4   4  17     2890.35     2783.29    181.45 o
  -2   4  17     3934.52     3579.64    209.57 o
   0   4  17     3244.76     2883.49    286.87 o
   2   4  17     1739.71     1938.32    293.17 o
   4   4  17      997.19     1054.18    256.27 o
   6   4  17      627.16      718.03    191.29 o
 -17   5  17      177.00      196.13     75.73 o
 -15   5  17      173.48      128.07    151.54 o
 -13   5  17       36.98      -79.13     79.13 o
 -11   5  17       34.71      -84.96     92.27 o
  -9   5  17      179.03       46.79    102.19 o
  -7   5  17      140.63      -34.74    101.12 o
  -5   5  17       37.20      173.27    110.67 o
  -3   5  17      190.11      230.44    129.15 o
  -1   5  17       12.86      -80.81    124.83 o
   1   5  17       21.06       14.79    139.48 o
   3   5  17       28.36      -86.09    146.47 o
   5   5  17      139.28      -21.33    275.16 o
 -16   6  17     1010.93     1056.32     98.14 o
 -14   6  17     1998.12     2057.43    132.08 o
 -12   6  17     4500.09     4677.08    190.94 o
 -10   6  17     5242.62     5167.84    237.52 o
  -8   6  17     2286.72     2473.19    178.74 o
  -6   6  17     1915.94     2174.68    175.81 o
  -4   6  17     1311.35     1142.67    253.12 o
  -2   6  17     2092.57     2128.11    196.78 o
   0   6  17     2544.15     2434.23    214.32 o
   2   6  17     1833.34     1727.53    208.01 o
   4   6  17      649.54      540.94    259.34 o
 -15   7  17      659.54      556.79    101.44 o
 -13   7  17      229.37      214.63    172.91 o
 -11   7  17       32.32       87.13    120.96 o
  -9   7  17      350.82      214.98    133.43 o
  -7   7  17     1157.10     1452.68    169.42 o
  -5   7  17      671.09      569.59    151.04 o
  -3   7  17      501.69      380.43    150.93 o
  -1   7  17       30.78        8.56    142.24 o
   1   7  17       11.58      -27.61    205.74 o
 -12   8  17      289.99      136.25    136.98 o
 -10   8  17      423.48      227.83    141.41 o
  -8   8  17     1591.05     1698.03    207.28 o
  -6   8  17     1509.57     1394.30    288.12 o
  -4   8  17     1164.05     1092.47    185.16 o
  -2   8  17      278.49      282.22    168.39 o
 -20   0  18     1267.47     1204.94    118.84 o
 -18   0  18     1430.30     1290.40    264.61 o
 -16   0  18     4794.98     4810.90    377.37 o
 -14   0  18     9283.23     8921.25    501.99 o
 -12   0  18    11916.21    11959.38    378.54 o
 -10   0  18     4633.66     4718.44    359.58 o
  -8   0  18     2749.81     2625.52    141.29 o
  -6   0  18     4589.66     4487.57    276.47 o
  -4   0  18     4605.13     4723.19    309.13 o
  -2   0  18     6091.48     5466.79    351.45 o
   0   0  18     6326.29     5843.72    385.13 o
   2   0  18     2329.95     2128.46    275.30 o
   4   0  18      190.81      207.36    216.14 o
   6   0  18      769.49      503.45    244.99 o
 -19   1  18     1534.27     1585.53    125.68 o
 -17   1  18      259.96      349.78    154.41 o
 -15   1  18      141.34       42.97    134.55 o
 -13   1  18       73.40     -164.74    164.74 o
 -11   1  18     1473.81     1559.89    109.32 o
  -9   1  18      140.60      160.05     53.81 o
  -7   1  18     1601.51     1758.50    126.05 o
  -5   1  18      941.09      835.06    117.78 o
  -3   1  18      195.45      202.85    188.61 o
  -1   1  18       62.72      142.07    116.19 o
   1   1  18       96.97       80.96    188.54 o
   3   1  18      709.01      713.99    154.90 o
   5   1  18       75.69      232.54    151.89 o
   7   1  18      580.08      462.54    192.07 o
 -18   2  18     2700.71     2818.56    233.50 o
 -16   2  18     1827.26     1859.58    115.36 o
 -14   2  18     2872.08     2685.67    164.16 o
 -12   2  18     3892.80     3822.89    228.30 o
 -10   2  18     5334.16     5325.97    145.06 o
  -8   2  18     4177.13     4309.23    146.06 o
  -6   2  18     3826.02     3900.65    258.75 o
  -4   2  18     4026.11     3820.86    200.57 o
  -2   2  18     2292.81     2230.25    307.81 o
   0   2  18     1028.46      975.54    148.90 o
   2   2  18     1254.98     1141.29    167.89 o
   4   2  18     1604.13     1873.15    410.54 o
   6   2  18      792.61      773.58    197.05 o
 -19   3  18     1582.44     1632.49     93.40 o
 -17   3  18     3061.90     2921.61    220.63 o
 -15   3  18     1951.52     2356.42    373.20 o
 -13   3  18     2516.78     2323.48    106.98 o
 -11   3  18     1041.14     1147.75     75.77 o
  -9   3  18     4039.39     4168.31    144.77 o
  -7   3  18     3080.35     3197.75    361.55 o
  -5   3  18     2661.01     2837.05    340.17 o
  -3   3  18     1125.23     1395.11    206.77 o
  -1   3  18     1516.85     1233.46    183.71 o
   1   3  18     1701.68     1632.88    278.67 o
   3   3  18      808.05      826.32    169.89 o
   5   3  18      891.79     1013.96    195.19 o
 -18   4  18     1393.27     1318.55    106.24 o
 -16   4  18     1119.01     1317.22     96.26 o
 -14   4  18       50.10      138.67     71.16 o
 -12   4  18       33.84      112.24     59.45 o
 -10   4  18     1113.61     1052.34    141.82 o
  -8   4  18     3903.17     3701.14    195.05 o
  -6   4  18     1634.52     1408.07    141.16 o
  -4   4  18      285.26      298.82    119.84 o
  -2   4  18       19.62      -94.85    115.21 o
   0   4  18      171.23      114.51    183.78 o
   2   4  18      263.01      111.50    147.91 o
   4   4  18      691.01      730.48    189.52 o
 -17   5  18     1309.98     1069.10    126.50 o
 -15   5  18     3275.02     3439.01    222.49 o
 -13   5  18     5659.81     6150.50    198.00 o
 -11   5  18     5144.82     5189.50    218.85 o
  -9   5  18     1269.11     1203.57    192.56 o
  -7   5  18      882.41      858.94    138.68 o
  -5   5  18     2282.48     2339.50    185.54 o
  -3   5  18     3825.51     3933.19    230.06 o
  -1   5  18     3510.59     3797.44    257.58 o
   1   5  18     1712.34     1752.85    280.28 o
   3   5  18      573.92      483.90    176.09 o
 -14   6  18       20.13      -46.92     92.14 o
 -12   6  18       94.44      139.37    151.34 o
 -10   6  18       65.11       61.63    181.73 o
  -8   6  18      382.51      291.21    128.60 o
  -6   6  18       88.58      120.14    126.18 o
  -4   6  18       54.15       86.74    131.39 o
  -2   6  18      150.73      159.02    137.31 o
   0   6  18       80.24       63.30    151.17 o
   2   6  18       14.16      -42.03    221.41 o
 -13   7  18      726.90      410.76    135.00 o
 -11   7  18     1190.91     1136.31    171.48 o
  -9   7  18     2089.46     2232.54    191.25 o
  -7   7  18     2065.67     2021.78    191.96 o
  -5   7  18      849.48      910.36    287.53 o
  -3   7  18     1013.21      989.92    176.57 o
  -1   7  18      726.62      808.45    197.69 o
  -8   8  18      524.89      619.98    288.04 o
  -6   8  18      710.83      679.77    169.81 o
 -19   1  19     1662.16     1742.04    123.64 o
 -17   1  19     3205.31     3125.63    424.01 o
 -15   1  19     5390.83     5459.32    412.66 o
 -13   1  19     5661.13     5964.97    247.77 o
 -11   1  19     3753.18     3770.14    148.08 o
  -9   1  19     2769.31     2643.12    145.74 o
  -7   1  19     1607.20     1648.99    132.04 o
  -5   1  19     2918.08     2960.63    175.16 o
  -3   1  19     4593.30     4179.39    225.15 o
  -1   1  19     3294.96     3157.45    207.03 o
   1   1  19     1542.24     1401.44    173.59 o
   3   1  19      920.44     1008.31    287.68 o
   5   1  19      569.43     1064.77    251.95 o
 -18   2  19     1175.24     1339.36    243.45 o
 -16   2  19      194.06      244.17     86.77 o
 -14   2  19      217.86       98.03     96.05 o
 -12   2  19     1469.63     1598.38     98.67 o
 -10   2  19     2117.84     2357.03    132.12 o
  -8   2  19     1907.58     1752.85    174.26 o
  -6   2  19     1458.11     1576.73    255.90 o
  -4   2  19      513.13      389.51    120.31 o
  -2   2  19      109.45       31.47    237.74 o
   0   2  19      350.70      354.41    138.68 o
   2   2  19     1008.45     1185.97    180.41 o
   4   2  19      738.54      552.96    173.70 o
 -17   3  19     1078.61     1290.72    298.44 o
 -15   3  19      387.93      651.63    124.31 o
 -13   3  19      806.33      897.37     88.56 o
 -11   3  19     2549.19     2865.26    160.24 o
  -9   3  19     1957.34     1905.67    137.35 o
  -7   3  19     3069.20     3166.48    175.40 o
  -5   3  19      950.15     1203.27    193.44 o
  -3   3  19      136.14       17.01    119.09 o
  -1   3  19      326.35      327.32    136.87 o
   1   3  19     1233.59     1183.68    223.24 o
   3   3  19     1070.36      836.43    188.29 o
 -16   4  19     2901.87     3398.84    211.08 o
 -14   4  19     3427.57     3251.43    208.64 o
 -12   4  19     1917.44     2189.59    171.33 o
 -10   4  19     1995.42     2358.88    148.68 o
  -8   4  19     1917.21     1897.35    152.67 o
  -6   4  19     1410.63     1415.28    162.62 o
  -4   4  19     2607.26     2907.18    390.33 o
  -2   4  19     3051.62     3533.97    306.79 o
   0   4  19     1196.41     1138.18    178.50 o
   2   4  19      448.62      627.40    177.76 o
 -15   5  19      200.53      -51.16    156.10 o
 -13   5  19       15.64        2.65    128.21 o
 -11   5  19       32.45      -76.04    100.04 o
  -9   5  19      324.06      421.35    121.22 o
  -7   5  19       24.81      -28.97    113.78 o
  -5   5  19       25.08       67.45    124.12 o
  -3   5  19       39.33      111.26    132.22 o
  -1   5  19       39.34       58.85    137.49 o
   1   5  19        1.27     -148.93    148.93 o
 -14   6  19     1869.94     1750.69    243.82 o
 -12   6  19     2180.14     2299.66    169.96 o
 -10   6  19     1391.88     1343.24    157.58 o
  -8   6  19     1104.19     1343.09    203.69 o
  -6   6  19     1931.11     2082.47    197.18 o
  -4   6  19     1618.63     1525.35    191.10 o
  -2   6  19     1370.34     1561.20    192.49 o
   0   6  19     1083.81     1011.44    184.50 o
 -11   7  19      141.23      230.70    136.55 o
  -9   7  19     1111.28     1461.07    346.40 o
  -7   7  19      322.36       79.59    142.67 o
  -5   7  19       92.44      200.04    151.86 o
  -3   7  19       71.99      380.06    168.73 o
 -18   0  20     4145.69     4882.07    420.13 o
 -16   0  20     3614.34     3655.07    370.63 o
 -12   0  20     2035.00     2443.45    165.77 o
 -10   0  20     1725.79     1902.80    171.77 o
  -8   0  20     1261.69     1204.01    172.36 o
  -6   0  20     3470.18     3300.84    263.44 o
  -4   0  20     4979.16     4717.47    326.70 o
  -2   0  20     2995.68     3407.59    301.81 o
   0   0  20     2071.93     2609.95    295.51 o
   2   0  20       76.60      236.64    220.10 o
 -17   1  20       21.66       62.86    155.53 o
 -13   1  20      692.54      825.19     78.41 o
 -11   1  20      722.17      911.28     90.67 o
  -9   1  20      709.04      962.21    208.67 o
  -7   1  20      353.14      343.92    116.42 o
  -5   1  20        8.09       57.57    109.81 o
  -3   1  20       16.51       98.84    113.65 o
  -1   1  20      142.51      145.32    128.24 o
   1   1  20      447.82      370.94    154.66 o
   3   1  20      178.38      226.21    163.96 o
 -16   2  20     1408.12      818.29    283.21 o
 -14   2  20     1294.33     1343.41    141.17 o
 -12   2  20     3257.80     3266.87    200.62 o
 -10   2  20     1861.63     1964.45    168.55 o
  -8   2  20     1973.26     1885.23    140.98 o
  -6   2  20     1594.77     1485.76    147.39 o
  -4   2  20     1365.97     1200.17    211.97 o
  -2   2  20     1506.70     1430.41    216.65 o
   0   2  20      724.19      735.28    160.85 o
   2   2  20     1245.38     1418.15    196.41 o
 -17   3  20     1385.09     1470.29    145.70 o
 -15   3  20     1219.70     1329.19    129.71 o
 -13   3  20      829.72     1001.92    166.65 o
 -11   3  20     2028.95     2049.98    206.77 o
  -9   3  20     2483.70     2832.25    227.27 o
  -7   3  20     1330.42     1558.53    197.98 o
  -5   3  20      879.38      978.20    196.96 o
  -3   3  20      390.56      501.36    135.34 o
  -1   3  20      739.79      655.76    190.44 o
   1   3  20      995.62     1103.64    183.51 o
 -16   4  20      186.39      252.01    170.75 o
 -14   4  20      108.11      157.71    161.08 o
 -12   4  20       31.23       24.10    104.70 o
 -10   4  20     1140.89     1090.76    128.55 o
  -8   4  20     1397.43     1475.12    149.07 o
  -6   4  20      344.26      661.84    166.50 o
  -4   4  20       12.85      -43.78    167.23 o
  -2   4  20       29.25       32.15    139.58 o
   0   4  20      314.40      394.60    163.91 o
 -13   5  20     2528.39     2372.43    267.83 o
 -11   5  20     1444.41     1598.58    148.10 o
  -9   5  20      463.13      519.97    182.31 o
  -7   5  20     1452.42     1698.93    167.04 o
  -5   5  20     1865.31     2014.14    348.01 o
  -3   5  20     2561.30     2878.05    489.25 o
  -1   5  20     1059.40     1098.43    247.48 o
 -10   6  20      250.43      209.91    126.22 o
  -8   6  20      192.19      241.39    131.58 o
  -6   6  20        3.48      105.82    142.29 o
  -4   6  20      168.65      143.96    148.84 o
 -13   1  21     1924.68     1722.25    147.61 o
 -11   1  21     1760.66     1915.35    118.80 o
  -9   1  21     1841.63     1759.68    134.25 o
  -7   1  21     2418.23     2465.10    164.44 o
  -5   1  21     2867.42     2813.74    182.52 o
  -3   1  21     1946.94     1860.54    424.01 o
  -1   1  21      503.38      419.24    198.28 o
   1   1  21      337.84      164.98    155.23 o
 -14   2  21      257.68       33.83    121.69 o
 -12   2  21     2632.77     2335.53    205.45 o
 -10   2  21     2166.62     2607.78    154.13 o
  -8   2  21      368.39      435.26    151.78 o
  -6   2  21       27.80      110.78    122.71 o
  -4   2  21       59.80     -117.49    117.49 o
  -2   2  21      476.08      838.70    241.47 o
   0   2  21     1144.83     1391.76    256.27 o
 -15   3  21      308.68      548.55    141.31 o
 -13   3  21     1643.70     1686.81    193.74 o
 -11   3  21     2270.64     2463.52    143.47 o
  -9   3  21     1669.85     1770.57    195.35 o
  -7   3  21      456.64      664.53    168.84 o
  -5   3  21       98.28      182.09    185.98 o
  -3   3  21      111.36     -129.96    129.96 o
  -1   3  21      965.01     1128.78    179.43 o
 -14   4  21     1749.28     2049.10    223.61 o
 -12   4  21      593.34      250.55    174.11 o
 -10   4  21     1198.47     1086.18    140.87 o
  -8   4  21     1302.81     1320.06    151.91 o
  -6   4  21     1390.59     1497.61    221.56 o
  -4   4  21     1608.72     2179.13    262.42 o
  -2   4  21      973.10     1106.06    180.58 o
 -11   5  21       50.63       51.72    142.78 o
  -9   5  21       94.90       48.47    223.98 o
  -7   5  21       54.75      117.40    135.38 o
  -5   5  21        2.39       70.39    134.36 o
 -12   0  22      553.45      555.00    121.10 o
 -10   0  22     2543.23     2666.62    213.07 o
  -8   0  22     2846.16     3280.19    256.70 o
  -6   0  22     2602.57     2802.37    264.90 o
  -4   0  22     1062.14     1598.22    245.87 o
  -2   0  22      646.23      280.43    215.26 o
 -11   1  22      413.94      576.68     99.72 o
  -9   1  22       29.42      -30.43    100.44 o
  -7   1  22       11.25        8.16    110.83 o
  -5   1  22       43.59      106.56    145.27 o
  -3   1  22      544.62      765.11    192.71 o
 -12   2  22     2093.99     1955.52    201.64 o
 -10   2  22      812.43      841.98    150.83 o
  -8   2  22      868.41     1054.79    144.31 o
  -6   2  22      551.67      678.53    178.21 o
  -4   2  22      817.36      802.40    152.83 o
  -2   2  22      819.56     1024.83    249.90 o
 -11   3  22     1473.05     1613.30    170.31 o
  -9   3  22      915.52      942.65    158.88 o
  -7   3  22      426.12      400.59    134.50 o
  -5   3  22      554.83      805.27    156.85 o
 -10   4  22      310.67      260.25    119.64 o
  -8   4  22       13.99      -83.32    159.47 o
  -6   4  22       35.55      222.88    178.21 o
 -11   1  23     1364.68     1571.96    129.98 o
  -9   1  23     1773.13     1900.26    155.73 o
  -7   1  23     1384.32     1404.17    157.23 o
  -8   2  23       40.27       17.60    119.95 o
 
